# Supplementary material for: Comparative transcriptome analysis of vegetable soybean grain discloses genes essential for grain quality
Source: BMC Plant Biol. 2024 Jun 3;24:491. doi: 10.1186/s12870-024-05214-1 (PMC11145879; doi:10.1186/s12870-024-05214-1)
Supplement: Supplementary file 1 — Supplementary Material 1 [file 12870_2024_5214_MOESM1_ESM.xlsx]

## Sheet: Table S1
Table S1 Primers used in this study
Primer	Sequence (5’ to 3’)
Glyma.07G176700-QF	GCCTGGGAATGGTACAGTATG
Glyma.07G176700-QR	CACAATTCTTCAGGTGATTCCAC
Glyma.08G200000-QF	CATTGGAAACGTTGGAGACC
Glyma.08G200000-QR	AGGAGCAACTTAGAGGCTTG
Glyma.13G288100-QF	GCAGAAGATAATGGAGAACCAG
Glyma.13G288100-QR	GTACGTACAAGTGACAACATTGC
Glyma.15G026300-QF	CTCAGAGAGAAACAACGATGAG
Glyma.15G026300-QR	GCCACAAAACTTAAGGAACCAC
Glyma.09G178100-QF	GGGTTACACATCAAGGTTTGG
Glyma.09G178100-QR	GATTCTCTGAAGCAACTAGAAGC
Glyma.09G044200-QF	GTGAGAGCATGGGTGATGAT
Glyma.09G044200-QR	GAGTAGATAGCTCGGTACATTAAG
Glyma.03G163533-QF	GAGGAAGTGATTCAGCACAC
Glyma.03G163533-QR	CAAAAGTGGGGTAGCACATAC
Glyma.03G163467-QF	GAGGAAGTGATTCAGCACAC
Glyma.03G163467-QR	CAAAAGTGTGGTAGCACATGC
GmActin-QF	CGGTGGTTCTATCTTGGCATC
GmActin-QR	GTCTTTCGCTTCAATAACCCTA
BRI1-QF	GTTGAAATGGTGGAGATGAGCA
BRI1-QR	ACTTTGAGGGGAGCTGAATC
MGLL-QF	GATGGTTTCTTACATGACCTGC
MGLL-QR	CCAAGACAAAGGTGCTTCTTC
DGAT-QF	TTGAACGACACAAAGCTCGAG
DGAT-QR	CTCCCAAATAAAGCCTGACCTG
HSP17.4-QF	CTAATGTGTCAGCCATTACAGC
HSP17.4-QR	CTGCCAAGCCAACAACAAAAG
MPI-QF	GCAGCTGCTAACACTGAGAT
MPI-QR	TCGACTCCCAAAAGCATATGAC
FKGP-QF	CTGAGACAGAGACTAGAAGATGAC
FKGP-QR	CCCAATTCAATATATGGGGTTAGAC

## Sheet: Table S2
Table S2 List of DEGs belonging to the KEGG terms significantly overrepresented in ZN6 up-regulated union genes
KEGG_A_class	KEGG_B_class	Pathway	Fg_num	Bg_num	Pvalue	Qvalue	Pathway ID	Genes	K_IDs	Pathway
Metabolism	Metabolism of cofactors and vitamins	Ubiquinone and other terpenoid-quinone biosynthesis	10	117	0.00178882	0.110884	ko00130	Glyma.01G000248(PHYLLO);Glyma.01G000322(PHYLLO);Glyma.02G284600(HPD);Glyma.06G171900(4CLL9);Glyma.08G345200(coq6);Glyma.13G095600(4CL2);Glyma.15G276800(PHYLLO);Glyma.17G061900(HPT1);Glyma.17G064600(4CL);Glyma.17G262200(PHYLLO)	K14759+K14759+K00457+K01904+K06126+K01904+K14759+K09833+K01904+K14759	Ubiquinone and other terpenoid-quinone biosynthesis
Metabolism	Carbohydrate metabolism	Inositol phosphate metabolism	11	140	0.0021135	0.110884	ko00562	Glyma.04G094500(VPS34);Glyma.05G169400(PIP5K7);Glyma.08G127700(PIP5K7);Glyma.10G221000(IP5P3);Glyma.12G001200(SAC1);Glyma.13G114600(SAC3);Glyma.13G114800(FAB1B);Glyma.15G058900(ALDH6B2);Glyma.17G045400(SAC3);Glyma.18G027100(PLC2);Glyma.18G027200(PLC6)	K00914+K00889+K00889+K20279+K22913+K22913+K00921+K00140+K22913+K05857+K05857	Inositol phosphate metabolism
Metabolism	Amino acid metabolism	Phenylalanine metabolism	7	68	0.00305185	0.110884	ko00360	Glyma.01G126200(--);Glyma.02G284600(HPD);Glyma.02G309300(PAL17.1);Glyma.03G181600(PAL1);Glyma.06G082400(AAT-1);Glyma.10G090600(At1g62810);Glyma.U031805(--)	K07253+K00457+K10775+K10775+K14454+K00276+K07253	Phenylalanine metabolism
Metabolism	Biosynthesis of other secondary metabolites	Tropane, piperidine and pyridine alkaloid biosynthesis	6	56	0.00490657	0.116266	ko00960	Glyma.06G082400(AAT-1);Glyma.10G090600(At1g62810);Glyma.11G222300(At5g06060);Glyma.12G059300(TR);Glyma.12G059400(At2g29260);Glyma.12G059450(At2g29260)	K14454+K00276+K08081+K08081+K08081+K08081	Tropane, piperidine and pyridine alkaloid biosynthesis
Metabolism	Metabolism of terpenoids and polyketides	Diterpenoid biosynthesis	6	58	0.00583531	0.116266	ko00904	Glyma.01G105200(GA2OX1);Glyma.05G130600(GA2OX1);Glyma.07G081700(GA20OX2);Glyma.13G287600(GA2OX8);Glyma.15G248401(GA2OX1);Glyma.19G157000(TPS28)	K04125+K04125+K05282+K04125+K04125+K04120	Diterpenoid biosynthesis
Environmental Information Processing	Signal transduction	Plant hormone signal transduction	32	717	0.00712056	0.116266	ko04075	Glyma.01G084200(PAN);Glyma.02G097900(PAN);Glyma.02G254300(COI1);Glyma.03G251700(EIN4);Glyma.03G258300(ARF9);Glyma.05G144500(RR26);Glyma.05G235500(TIFY6B);Glyma.06G006500(ARG7);Glyma.06G007100(SAUR50);Glyma.06G147600(CURL3);Glyma.07G015200(IAA26);Glyma.07G051700(SAUR32);Glyma.07G189800(TIR1);Glyma.08G100900(RR26);Glyma.08G137800(EIL4);Glyma.08G200700(IAA26);Glyma.08G203100(IAA27);Glyma.09G066500(P…	K14431+K14431+K13463+K14509+K14486+K14491+K13464+K14488+K14488+K13415+K14484+K14488+K14485+K14491+K14514+K14484+K14484+K14497+K14497+K14431+K14492+K14432+K14514+K14503+K14431+K14484+K14498+K14484+K14498+K14431+K14516+K14493	Plant hormone signal transduction
Metabolism	Amino acid metabolism	Alanine, aspartate and glutamate metabolism	9	121	0.00746661	0.116266	ko00250	Glyma.02G244000(Gln-gamma);Glyma.04G236900(GLT1);Glyma.06G082400(AAT-1);Glyma.12G036200(ASE1);Glyma.14G086300(At3g16150);Glyma.15G263500(ALDH5F1);Glyma.16G041200(GDH1);Glyma.18G021001(AGT2);Glyma.20G148821(CARB)	K01915+K00264+K14454+K00764+K13051+K17761+K00261+K00827+K01955	Alanine, aspartate and glutamate metabolism
Metabolism	Amino acid metabolism	Tyrosine metabolism	8	108	0.0116505	0.146474	ko00350	Glyma.01G126200(--);Glyma.02G284600(HPD);Glyma.03G059600(At1g64710);Glyma.06G082400(AAT-1);Glyma.06G234050(HGO);Glyma.10G090600(At1g62810);Glyma.12G158600(HGO);Glyma.U031805(--)	K07253+K00457+K00001+K14454+K00451+K00276+K00451+K07253	Tyrosine metabolism
Metabolism	Global and overview maps	Metabolic pathways	157	4840	0.0120941	0.146474	ko01100	Glyma.01G000248(PHYLLO);Glyma.01G000322(PHYLLO);Glyma.01G088850(NADP-ME4);Glyma.01G126200(--);Glyma.01G200200(PKP3);Glyma.01G244200(MTK);Glyma.02G078500(At1g74320);Glyma.02G113100(CM3);Glyma.02G120200(OsI_025867);Glyma.02G135100(PER10);Glyma.02G138100(ACPD);Glyma.02G184000(atpE);Glyma.02G244000(Gln-gamma);Glyma.02G284600(HPD);Glyma.02G287300(CYP725A2);Glyma.02G309300(PAL17.1);Glyma.03G002100(MAN6…	K14759+K14759+K00029+K07253+K00873+K00899+K14156+K01850+K01057+K00430+K03921+K02114+K01915+K00457+K07437+K10775+K19355+K00001+K00761+K00454+K09754+K01184+K10775+K21456+K05305+K00914+K14379+K01188+K00264+K00600+K00512+K01638+K00889+K01784+K14454+K01942+K01904+K00134+K01886+K00451+K01177+K00844+K13065+K05282+K01489+K16055+K00826+K00799+K00850+K00029+K00029+K00660+K00889+K13248+K01176+K01188+K00688+…	Metabolic pathways
Metabolism	Global and overview maps	Biosynthesis of secondary metabolites	94	2714	0.0148012	0.161333	ko01110	Glyma.01G000248(PHYLLO);Glyma.01G000322(PHYLLO);Glyma.01G105200(GA2OX1);Glyma.01G200200(PKP3);Glyma.02G113100(CM3);Glyma.02G120200(OsI_025867);Glyma.02G135100(PER10);Glyma.02G309300(PAL17.1);Glyma.03G059600(At1g64710);Glyma.03G091000(LOX1.5);Glyma.03G121500(GgbAS1);Glyma.03G121600(GgbAS1);Glyma.03G122000(CYP98A2);Glyma.03G181600(PAL1);Glyma.04G201600(LI);Glyma.04G236900(GLT1);Glyma.04G254300(SHM7…	K14759+K14759+K04125+K00873+K01850+K01057+K00430+K10775+K00001+K00454+K15813+K15813+K09754+K10775+K01188+K00264+K00600+K01638+K04125+K14454+K01904+K00134+K01177+K00844+K13065+K15095+K05282+K16055+K00826+K20659+K00850+K00660+K01176+K01188+K06892+K00688+K06126+K01809+K13427+K13265+K00430+K00276+K15397+K08730+K01623+K00454+K01952+K08081+K00764+K08081+K08081+K08081+K03526+K02160+K01904+K04125+K05359+…	Biosynthesis of secondary metabolites
Metabolism	Carbohydrate metabolism	Fructose and mannose metabolism	9	140	0.0182248	0.180591	ko00051	Glyma.03G002100(MAN6);Glyma.03G259000(FKGP);Glyma.07G015102(HXK2);Glyma.08G031700(PFK3);Glyma.08G365900(PMI1);Glyma.11G111400(FBA2);Glyma.11G172200(FKFBP);Glyma.16G199200(SDH);Glyma.20G213300(At4g10260)	K19355+K05305+K00844+K00850+K01809+K01623+K01103+K00008+K00847	Fructose and mannose metabolism
Metabolism	Metabolism of terpenoids and polyketides	Sesquiterpenoid and triterpenoid biosynthesis	4	38	0.022015	0.199969	ko00909	Glyma.03G121500(GgbAS1);Glyma.03G121600(GgbAS1);Glyma.08G027000(LUS1);Glyma.12G138600(VIT_19s0014g04930)	K15813+K15813+K20659+K15803	Sesquiterpenoid and triterpenoid biosynthesis
Metabolism	Biosynthesis of other secondary metabolites	Phenylpropanoid biosynthesis	19	414	0.0268253	0.22492	ko00940	Glyma.02G135100(PER10);Glyma.02G309300(PAL17.1);Glyma.03G122000(CYP98A2);Glyma.03G181600(PAL1);Glyma.04G201600(LI);Glyma.06G171900(4CLL9);Glyma.07G021600(HST);Glyma.08G269432(LI);Glyma.08G307000(F6H1-3);Glyma.09G277900(PNC1);Glyma.11G064400(UGT72E1);Glyma.13G095600(4CL2);Glyma.14G005000(COMT1);Glyma.15G106000(BGLU47);Glyma.17G064600(4CL);Glyma.18G055600(PNC1);Glyma.18G211000(PNC1);Glyma.18G211100…	K00430+K10775+K09754+K10775+K01188+K01904+K13065+K01188+K06892+K00430+K12356+K01904+K13066+K05350+K01904+K00430+K00430+K00430+K09754	Phenylpropanoid biosynthesis
Metabolism	Global and overview maps	Carbon metabolism	24	569	0.0336941	0.262332	ko01200	Glyma.01G088850(NADP-ME4);Glyma.01G200200(PKP3);Glyma.02G120200(OsI_025867);Glyma.04G254300(SHM7);Glyma.05G045851(MLS);Glyma.06G082400(AAT-1);Glyma.06G172551(GAPC);Glyma.07G015102(HXK2);Glyma.08G031700(PFK3);Glyma.08G034267(NADP-ME4);Glyma.08G034333(NADP-ME4);Glyma.10G293800(THFS);Glyma.11G111400(FBA2);Glyma.12G210600(PPC2);Glyma.13G057400(BCCP1);Glyma.13G168700(Os06g0486800);Glyma.15G058900(ALDH…	K00029+K00873+K01057+K00600+K01638+K14454+K00134+K00844+K00850+K00029+K00029+K01938+K01623+K01595+K02160+K00122+K00140+K00261+K00026+K00131+K00232+K00873+K01738+K01938	Carbon metabolism
Metabolism	Lipid metabolism	Biosynthesis of unsaturated fatty acids	4	46	0.040869	0.296981	ko01040	Glyma.02G138100(ACPD);Glyma.10G278000(FAD2-1);Glyma.18G202800(ACX4);Glyma.18G232000(Acot8)	K03921+K10256+K00232+K01068	Biosynthesis of unsaturated fatty acids
Metabolism	Energy metabolism	Nitrogen metabolism	5	72	0.0534365	0.364036	ko00910	Glyma.02G244000(Gln-gamma);Glyma.03G128300(GLU1);Glyma.04G236900(GLT1);Glyma.13G324400(ACA7);Glyma.16G041200(GDH1)	K01915+K00284+K00264+K01674+K00261	Nitrogen metabolism
Metabolism	Lipid metabolism	Cutin, suberine and wax biosynthesis	4	57	0.0780113	0.469318	ko00073	Glyma.03G160200(CYP94A1);Glyma.11G185100(FAR3);Glyma.12G183400(FAR3);Glyma.20G002700(CYP86B1)	K13407+K13356+K13356+K15402	Cutin, suberine and wax biosynthesis
Genetic Information Processing	Translation	Aminoacyl-tRNA biosynthesis	6	105	0.0780971	0.469318	ko00970	Glyma.03G111000(EDD1);Glyma.04G001600(POPTRDRAFT_821063);Glyma.06G203400(OVA9);Glyma.17G026600(OVA2);Glyma.17G186900(EMB2247);Glyma.17G187000(EMB2247)	K14164+K01872+K01886+K01870+K01873+K01873	Aminoacyl-tRNA biosynthesis
Metabolism	Energy metabolism	Carbon fixation in photosynthetic organisms	8	159	0.0831939	0.469318	ko00710	Glyma.01G088850(NADP-ME4);Glyma.06G082400(AAT-1);Glyma.06G172551(GAPC);Glyma.08G034267(NADP-ME4);Glyma.08G034333(NADP-ME4);Glyma.11G111400(FBA2);Glyma.12G210600(PPC2);Glyma.17G100600(At3g47520)	K00029+K14454+K00134+K00029+K00029+K01623+K01595+K00026	Carbon fixation in photosynthetic organisms
Metabolism	Biosynthesis of other secondary metabolites	Stilbenoid, diarylheptanoid and gingerol biosynthesis	4	59	0.0861134	0.469318	ko00945	Glyma.03G122000(CYP98A2);Glyma.07G021600(HST);Glyma.14G201000(OMT3);Glyma.19G126000(CYP98A2)	K09754+K13065+K16040+K09754	Stilbenoid, diarylheptanoid and gingerol biosynthesis
Environmental Information Processing	Signal transduction	Phosphatidylinositol signaling system	7	138	0.0978967	0.508131	ko04070	Glyma.04G094500(VPS34);Glyma.05G169400(PIP5K7);Glyma.08G127700(PIP5K7);Glyma.10G221000(IP5P3);Glyma.13G114800(FAB1B);Glyma.18G027100(PLC2);Glyma.18G027200(PLC6)	K00914+K00889+K00889+K20279+K00921+K05857+K05857	Phosphatidylinositol signaling system
Metabolism	Carbohydrate metabolism	Pyruvate metabolism	10	227	0.112439	0.549549	ko00620	Glyma.01G088850(NADP-ME4);Glyma.01G200200(PKP3);Glyma.05G045851(MLS);Glyma.08G034267(NADP-ME4);Glyma.08G034333(NADP-ME4);Glyma.12G210600(PPC2);Glyma.13G057400(BCCP1);Glyma.17G100600(At3g47520);Glyma.19G190100(OsI_35105);MSTRG.38073(DLD)	K00029+K00873+K01638+K00029+K00029+K01595+K02160+K00026+K00873+K00102	Pyruvate metabolism
Metabolism	Metabolism of cofactors and vitamins	One carbon pool by folate	3	42	0.11596	0.549549	ko00670	Glyma.04G254300(SHM7);Glyma.10G293800(THFS);Glyma.20G243700(THFS)	K00600+K01938+K01938	One carbon pool by folate
Metabolism	Carbohydrate metabolism	Glyoxylate and dicarboxylate metabolism	7	148	0.128267	0.582546	ko00630	Glyma.02G244000(Gln-gamma);Glyma.03G128300(GLU1);Glyma.04G254300(SHM7);Glyma.05G045851(MLS);Glyma.13G168700(Os06g0486800);Glyma.17G100600(At3g47520);Glyma.20G159300(AAE3)	K01915+K00284+K00600+K01638+K00122+K00026+K22133	Glyoxylate and dicarboxylate metabolism
Metabolism	Amino acid metabolism	Arginine biosynthesis	4	70	0.137324	0.593406	ko00220	Glyma.02G244000(Gln-gamma);Glyma.06G082400(AAT-1);Glyma.09G224600(NOA1);Glyma.16G041200(GDH1)	K01915+K14454+K13427+K00261	Arginine biosynthesis
Metabolism	Biosynthesis of other secondary metabolites	Isoflavonoid biosynthesis	3	46	0.141546	0.593406	ko00943	Glyma.09G269600(BEN1);Glyma.16G175600(GmIF7GT1);Glyma.19G146800(CYP93A1)	K13265+K13263+K13261	Isoflavonoid biosynthesis
Metabolism	Amino acid metabolism	Cysteine and methionine metabolism	10	245	0.15959	0.644271	ko00270	Glyma.01G244200(MTK);Glyma.03G240651(GSH2);Glyma.06G082400(AAT-1);Glyma.07G186000(BCAT7);Glyma.11G023566(GSH1);Glyma.14G048900(ACO1);Glyma.17G100600(At3g47520);Glyma.18G021001(AGT2);Glyma.20G229000(CYSD1);MSTRG.27815(ACO1)	K00899+K21456+K14454+K00826+K01919+K05933+K00026+K00827+K01738+K05933	Cysteine and methionine metabolism
Environmental Information Processing	Signal transduction	MAPK signaling pathway - plant	13	341	0.172777	0.672597	ko04016	Glyma.03G086000(HMA4);Glyma.03G251700(EIN4);Glyma.05G157200(MPK7);Glyma.08G137800(EIL4);Glyma.09G066500(PP2C06);Glyma.09G073200(RBOHE);Glyma.11G024400(HMA5);Glyma.11G222600(PP2CA);Glyma.13G309900(MAPKKK18);Glyma.13G342500(EIL3);Glyma.16G158600(SRK2A);Glyma.20G009600(SRK2E);Glyma.20G203700(ERF1B)	K17686+K14509+K20537+K14514+K14497+K13447+K17686+K14497+K20716+K14514+K14498+K14498+K14516	MAPK signaling pathway - plant
Metabolism	Metabolism of other amino acids	Cyanoamino acid metabolism	5	110	0.202724	0.714327	ko00460	Glyma.04G201600(LI);Glyma.04G254300(SHM7);Glyma.08G269432(LI);Glyma.14G086300(At3g16150);Glyma.15G106000(BGLU47)	K01188+K00600+K01188+K13051+K05350	Cyanoamino acid metabolism
Metabolism	Lipid metabolism	alpha-Linolenic acid metabolism	5	111	0.207764	0.714327	ko00592	Glyma.03G091000(LOX1.5);Glyma.11G197500(LOX3.1);Glyma.17G027700(MFP2);Glyma.18G202800(ACX4);Glyma.18G251500(DAD1)	K00454+K00454+K10527+K00232+K16818	alpha-Linolenic acid metabolism
Metabolism	Metabolism of cofactors and vitamins	Vitamin B6 metabolism	2	30	0.209001	0.714327	ko00750	Glyma.06G095500(PPOX1);Glyma.08G194900(At1g17710)	K23998+K13248	Vitamin B6 metabolism
Environmental Information Processing	Membrane transport	ABC transporters	4	83	0.209711	0.714327	ko02010	Glyma.13G118500(ABCB11);Glyma.13G118600(ABCB11);Glyma.13G127500(ABCC5);Glyma.16G172400(ABCC10)	K05658+K05658+K05665+K05666	ABC transporters
Metabolism	Global and overview maps	Fatty acid metabolism	6	142	0.216491	0.715077	ko01212	Glyma.02G138100(ACPD);Glyma.10G278000(FAD2-1);Glyma.11G180750(KAS1);Glyma.13G057400(BCCP1);Glyma.17G027700(MFP2);Glyma.18G202800(ACX4)	K03921+K10256+K09458+K02160+K10527+K00232	Fatty acid metabolism
Metabolism	Metabolism of cofactors and vitamins	Biotin metabolism	2	32	0.230046	0.7375	ko00780	Glyma.06G109600(HCS1);Glyma.11G180750(KAS1)	K01942+K09458	Biotin metabolism
Metabolism	Amino acid metabolism	Phenylalanine, tyrosine and tryptophan biosynthesis	4	91	0.258663	0.800257	ko00400	Glyma.02G113100(CM3);Glyma.06G082400(AAT-1);Glyma.13G309300(ADT3);Glyma.14G185666(CS1)	K01850+K14454+K05359+K01736	Phenylalanine, tyrosine and tryptophan biosynthesis
Metabolism	Carbohydrate metabolism	Galactose metabolism	5	123	0.271037	0.800257	ko00052	Glyma.05G217100(UGE2);Glyma.07G015102(HXK2);Glyma.08G031700(PFK3);Glyma.10G174500(AGAL2);Glyma.15G133600(Os06g0675700)	K01784+K00844+K00850+K07407+K01187	Galactose metabolism
Metabolism	Metabolism of other amino acids	Phosphonate and phosphinate metabolism	1	11	0.271647	0.800257	ko00440	Glyma.09G270100(PECT1)	K00967	Phosphonate and phosphinate metabolism
Metabolism	Metabolism of cofactors and vitamins	Folate biosynthesis	3	65	0.28078	0.805396	ko00790	Glyma.09G002300(FLACCA);Glyma.13G274402(DAAT);Glyma.14G160900(DHFS)	K15631+K18482+K20457	Folate biosynthesis
Metabolism	Metabolism of cofactors and vitamins	Pantothenate and CoA biosynthesis	3	69	0.311969	0.859764	ko00770	Glyma.07G186000(BCAT7);Glyma.13G146900(PANK2);Glyma.15G072500(ALS)	K00826+K09680+K01652	Pantothenate and CoA biosynthesis
Genetic Information Processing	Folding, sorting and degradation	Ubiquitin mediated proteolysis	9	259	0.31551	0.859764	ko04120	Glyma.10G052000(LOG2);Glyma.12G032500(UPL3);Glyma.13G179600(UBC24);Glyma.13G239100(UBC24);Glyma.14G222100(SKP1A);Glyma.15G249700(CUL4);Glyma.18G279500(CDC27B);Glyma.19G189100(UPL7);Glyma.U032008(DDB1)	K10604+K10590+K10581+K10581+K03094+K10609+K03350+K10588+K10610	Ubiquitin mediated proteolysis
Metabolism	Metabolism of terpenoids and polyketides	Monoterpenoid biosynthesis	1	14	0.332005	0.882647	ko00902	Glyma.07G073900(SDR1)	K15095	Monoterpenoid biosynthesis
Metabolism	Carbohydrate metabolism	C5-Branched dibasic acid metabolism	1	15	0.350995	0.889895	ko00660	Glyma.15G072500(ALS)	K01652	C5-Branched dibasic acid metabolism
Metabolism	Carbohydrate metabolism	Propanoate metabolism	3	74	0.351059	0.889895	ko00640	Glyma.13G057400(BCCP1);Glyma.15G058900(ALDH6B2);Glyma.18G202800(ACX4)	K02160+K00140+K00232	Propanoate metabolism
Metabolism	Metabolism of other amino acids	beta-Alanine metabolism	4	110	0.38079	0.892753	ko00410	Glyma.10G090600(At1g62810);Glyma.14G209400(PAO5);Glyma.15G058900(ALDH6B2);Glyma.18G202800(ACX4)	K00276+K17839+K00140+K00232	beta-Alanine metabolism
Metabolism	Metabolism of cofactors and vitamins	Thiamine metabolism	2	47	0.38723	0.892753	ko00730	Glyma.10G127400(THIM);Glyma.18G148700(Os07g0190000)	K00878+K01662	Thiamine metabolism
Genetic Information Processing	Replication and repair	Non-homologous end-joining	1	17	0.387377	0.892753	ko03450	Glyma.12G219100(MRE11)	K10865	Non-homologous end-joining
Metabolism	Biosynthesis of other secondary metabolites	Flavonoid biosynthesis	4	113	0.400168	0.892753	ko00941	Glyma.03G122000(CYP98A2);Glyma.07G021600(HST);Glyma.08G110801(CHS3);Glyma.19G126000(CYP98A2)	K09754+K13065+K00660+K09754	Flavonoid biosynthesis
Metabolism	Glycan biosynthesis and metabolism	Glycosphingolipid biosynthesis - globo and isoglobo series	1	19	0.421725	0.892753	ko00603	Glyma.10G174500(AGAL2)	K07407	Glycosphingolipid biosynthesis - globo and isoglobo series
Metabolism	Carbohydrate metabolism	Starch and sucrose metabolism	11	354	0.423367	0.892753	ko00500	Glyma.04G201600(LI);Glyma.06G301500(BMY1);Glyma.07G015102(HXK2);Glyma.07G172000(TPS6);Glyma.08G244900(AMY3);Glyma.08G269432(LI);Glyma.08G334000(PHS2);Glyma.15G106000(BGLU47);Glyma.15G133600(Os06g0675700);Glyma.19G125800(DPE2);Glyma.20G213300(At4g10260)	K01188+K01177+K00844+K16055+K01176+K01188+K00688+K05350+K01187+K00705+K00847	Starch and sucrose metabolism
Metabolism	Amino acid metabolism	Valine, leucine and isoleucine biosynthesis	2	51	0.427142	0.892753	ko00290	Glyma.07G186000(BCAT7);Glyma.15G072500(ALS)	K00826+K01652	Valine, leucine and isoleucine biosynthesis
Metabolism	Carbohydrate metabolism	Butanoate metabolism	2	51	0.427142	0.892753	ko00650	Glyma.15G072500(ALS);Glyma.15G263500(ALDH5F1)	K01652+K17761	Butanoate metabolism
Metabolism	Lipid metabolism	Sphingolipid metabolism	2	52	0.436909	0.892753	ko00600	Glyma.10G174500(AGAL2);Glyma.14G085100(LCB1)	K07407+K00654	Sphingolipid metabolism
Metabolism	Lipid metabolism	Fatty acid biosynthesis	3	86	0.443214	0.892753	ko00061	Glyma.02G138100(ACPD);Glyma.11G180750(KAS1);Glyma.13G057400(BCCP1)	K03921+K09458+K02160	Fatty acid biosynthesis
Metabolism	Glycan biosynthesis and metabolism	Glycosylphosphatidylinositol (GPI)-anchor biosynthesis	2	53	0.446585	0.892753	ko00563	Glyma.01G023700(PIGG);Glyma.13G059866(PIGT)	K05310+K05292	Glycosylphosphatidylinositol (GPI)-anchor biosynthesis
Metabolism	Biosynthesis of other secondary metabolites	Glucosinolate biosynthesis	1	22	0.469682	0.892753	ko00966	Glyma.07G186000(BCAT7)	K00826	Glucosinolate biosynthesis
Metabolism	Carbohydrate metabolism	Pentose phosphate pathway	4	124	0.470022	0.892753	ko00030	Glyma.02G120200(OsI_025867);Glyma.08G031700(PFK3);Glyma.11G111400(FBA2);Glyma.17G218200(GAPN)	K01057+K00850+K01623+K00131	Pentose phosphate pathway
Metabolism	Global and overview maps	Biosynthesis of amino acids	15	507	0.47281	0.892753	ko01230	Glyma.01G200200(PKP3);Glyma.02G113100(CM3);Glyma.02G244000(Gln-gamma);Glyma.04G236900(GLT1);Glyma.04G254300(SHM7);Glyma.06G082400(AAT-1);Glyma.06G172551(GAPC);Glyma.07G186000(BCAT7);Glyma.08G031700(PFK3);Glyma.11G111400(FBA2);Glyma.13G309300(ADT3);Glyma.14G185666(CS1);Glyma.15G072500(ALS);Glyma.19G190100(OsI_35105);Glyma.20G229000(CYSD1)	K00873+K01850+K01915+K00264+K00600+K14454+K00134+K00826+K00850+K01623+K05359+K01736+K01652+K00873+K01738	Biosynthesis of amino acids
Metabolism	Biosynthesis of other secondary metabolites	Isoquinoline alkaloid biosynthesis	2	56	0.475043	0.892753	ko00950	Glyma.06G082400(AAT-1);Glyma.10G090600(At1g62810)	K14454+K00276	Isoquinoline alkaloid biosynthesis
Metabolism	Nucleotide metabolism	Pyrimidine metabolism	4	130	0.506882	0.914128	ko00240	Glyma.03G069600(UPP);Glyma.07G129300(CDA1);Glyma.17G083300(TTM1);Glyma.20G148821(CARB)	K00761+K01489+K00876+K01955	Pyrimidine metabolism
Metabolism	Lipid metabolism	Linoleic acid metabolism	2	60	0.511576	0.914128	ko00591	Glyma.03G091000(LOX1.5);Glyma.11G197500(LOX3.1)	K00454+K00454	Linoleic acid metabolism
Genetic Information Processing	Replication and repair	Mismatch repair	2	60	0.511576	0.914128	ko03430	Glyma.02G155200(PMS1);Glyma.11G086300(MLH3)	K10858+K08739	Mismatch repair
Metabolism	Lipid metabolism	Fatty acid elongation	2	61	0.520446	0.914978	ko00062	Glyma.10G241700(CUT1);Glyma.18G232000(Acot8)	K15397+K01068	Fatty acid elongation
Cellular Processes	Transport and catabolism	Peroxisome	5	174	0.552698	0.938488	ko04146	Glyma.04G116700(PEX5);Glyma.09G008900(SDRA);Glyma.11G185100(FAR3);Glyma.12G183400(FAR3);Glyma.18G202800(ACX4)	K13342+K11147+K13356+K13356+K00232	Peroxisome
Metabolism	Carbohydrate metabolism	Amino sugar and nucleotide sugar metabolism	8	288	0.575933	0.938488	ko00520	Glyma.03G259000(FKGP);Glyma.05G217100(UGE2);Glyma.07G015102(HXK2);Glyma.08G365900(PMI1);Glyma.12G143400(UXS1);Glyma.19G002700(GLCAK2);Glyma.19G033800(UPTG2);Glyma.20G213300(At4g10260)	K05305+K01784+K00844+K01809+K08678+K16190+K13379+K00847	Amino sugar and nucleotide sugar metabolism
Metabolism	Metabolism of terpenoids and polyketides	Terpenoid backbone biosynthesis	3	106	0.583298	0.938488	ko00900	Glyma.12G173200(ISPG);Glyma.18G148700(Os07g0190000);Glyma.19G008900(FTB)	K03526+K01662+K05954	Terpenoid backbone biosynthesis
Metabolism	Nucleotide metabolism	Purine metabolism	6	218	0.5888	0.938488	ko00230	Glyma.01G200200(PKP3);Glyma.11G221100(At1g74260);Glyma.12G036200(ASE1);Glyma.13G210400(GK3);Glyma.18G127267(AMPD);Glyma.19G190100(OsI_35105)	K00873+K01952+K00764+K00942+K01490+K00873	Purine metabolism
Metabolism	Glycan biosynthesis and metabolism	Other types of O-glycan biosynthesis	1	31	0.591044	0.938488	ko00514	Glyma.20G221000(SEC)	K09667	Other types of O-glycan biosynthesis
Metabolism	Lipid metabolism	Glycerophospholipid metabolism	6	220	0.597754	0.938488	ko00564	Glyma.02G078500(At1g74320);Glyma.09G270100(PECT1);Glyma.10G268300(PSS1);Glyma.17G248200(LPAT4);Glyma.18G251500(DAD1);Glyma.18G288600(PLDBETA1)	K14156+K00967+K08730+K13513+K16818+K01115	Glycerophospholipid metabolism
Metabolism	Carbohydrate metabolism	Pentose and glucuronate interconversions	6	222	0.606604	0.938488	ko00040	Glyma.03G137700(PG2);Glyma.14G014400(QRT1);Glyma.16G199200(SDH);Glyma.17G044601(PME12);Glyma.19G002700(GLCAK2);Glyma.19G025500(PME31)	K01184+K01051+K00008+K01051+K16190+K01051	Pentose and glucuronate interconversions
Cellular Processes	Transport and catabolism	Autophagy - other	2	72	0.610729	0.938488	ko04136	Glyma.04G094500(VPS34);Glyma.17G180900(ATG101)	K00914+K19730	Autophagy - other
Metabolism	Amino acid metabolism	Valine, leucine and isoleucine degradation	3	111	0.614671	0.938488	ko00280	Glyma.07G186000(BCAT7);Glyma.15G058900(ALDH6B2);Glyma.18G021001(AGT2)	K00826+K00140+K00827	Valine, leucine and isoleucine degradation
Cellular Processes	Transport and catabolism	Endocytosis	10	376	0.629484	0.938488	ko04144	Glyma.01G080300(RABA4D);Glyma.02G162651(ARPC1B);Glyma.05G169400(PIP5K7);Glyma.05G200700(AGD1);Glyma.08G127700(PIP5K7);Glyma.08G311700(ARPC1B);Glyma.13G298700(IST1);Glyma.14G000300(BIG1);Glyma.15G236900(AGD11);Glyma.18G288600(PLDBETA1)	K07904+K05757+K00889+K12489+K00889+K05757+K19476+K18442+K12486+K01115	Endocytosis
Organismal Systems	Environmental adaptation	Circadian rhythm - plant	3	114	0.632719	0.938488	ko04712	Glyma.08G021200(SPA2);Glyma.08G110801(CHS3);Glyma.14G174200(CRY1)	K16240+K00660+K12118	Circadian rhythm - plant
Metabolism	Carbohydrate metabolism	Glycolysis / Gluconeogenesis	8	304	0.637139	0.938488	ko00010	Glyma.01G200200(PKP3);Glyma.03G059600(At1g64710);Glyma.06G172551(GAPC);Glyma.07G015102(HXK2);Glyma.08G031700(PFK3);Glyma.11G111400(FBA2);Glyma.17G218200(GAPN);Glyma.19G190100(OsI_35105)	K00873+K00001+K00134+K00844+K00850+K01623+K00131+K00873	Glycolysis / Gluconeogenesis
Metabolism	Metabolism of other amino acids	Glutathione metabolism	5	194	0.649261	0.943592	ko00480	Glyma.03G240651(GSH2);Glyma.08G013700(GSTT1);Glyma.11G023566(GSH1);Glyma.18G040100(DHAR3);Glyma.19G077800(LAPA2)	K21456+K00799+K01919+K21888+K01255	Glutathione metabolism
Metabolism	Lipid metabolism	Fatty acid degradation	3	120	0.667033	0.956666	ko00071	Glyma.03G059600(At1g64710);Glyma.17G027700(MFP2);Glyma.18G202800(ACX4)	K00001+K10527+K00232	Fatty acid degradation
Metabolism	Global and overview maps	2-Oxocarboxylic acid metabolism	3	122	0.67794	0.959682	ko01210	Glyma.06G082400(AAT-1);Glyma.07G186000(BCAT7);Glyma.15G072500(ALS)	K14454+K00826+K01652	2-Oxocarboxylic acid metabolism
Metabolism	Glycan biosynthesis and metabolism	Other glycan degradation	1	41	0.693691	0.969388	ko00511	MSTRG.31416(At5g13980)	K01191	Other glycan degradation
Genetic Information Processing	Replication and repair	Homologous recombination	2	86	0.706164	0.974327	ko03440	Glyma.12G219100(MRE11);Glyma.18G023900(CLSY1)	K10865+K10875	Homologous recombination
Metabolism	Metabolism of cofactors and vitamins	Riboflavin metabolism	1	46	0.734933	0.998197	ko00740	Glyma.04G128300(PAP3)	K14379	Riboflavin metabolism
Metabolism	Amino acid metabolism	Glycine, serine and threonine metabolism	3	138	0.755758	0.998197	ko00260	Glyma.04G254300(SHM7);Glyma.10G090600(At1g62810);Glyma.18G021001(AGT2)	K00600+K00276+K00827	Glycine, serine and threonine metabolism
Metabolism	Amino acid metabolism	Arginine and proline metabolism	3	138	0.755758	0.998197	ko00330	Glyma.06G082400(AAT-1);Glyma.09G224600(NOA1);Glyma.14G209400(PAO5)	K14454+K13427+K17839	Arginine and proline metabolism
Genetic Information Processing	Transcription	Basal transcription factors	2	100	0.781325	0.998197	ko03022	Glyma.09G215000(TAF1);Glyma.11G136100(gtf2a1)	K03125+K03122	Basal transcription factors
Genetic Information Processing	Folding, sorting and degradation	Protein processing in endoplasmic reticulum	10	430	0.7847	0.998197	ko04141	Glyma.01G157800(IRE1A);Glyma.03G073722(HSP18.1);Glyma.04G130500(RIN2);Glyma.07G116900(AERO2);Glyma.07G215200(SUD1);Glyma.08G284700(CDC48E);Glyma.12G151200(RMA3);Glyma.13G205800(HSP15.4);Glyma.14G222100(SKP1A);Glyma.15G106700(HSP15.4)	K08852+K13993+K10636+K10950+K10661+K13525+K10666+K13993+K03094+K13993	Protein processing in endoplasmic reticulum
Genetic Information Processing	Translation	mRNA surveillance pathway	5	233	0.796057	0.998197	ko03015	Glyma.04G185200(PP2AB2);Glyma.05G012200(B'KAPPA);Glyma.07G099400(PAPS1);Glyma.07G231800(SMG7);Glyma.09G033600(--)	K04354+K11584+K14376+K14409+K14376	mRNA surveillance pathway
Metabolism	Carbohydrate metabolism	Ascorbate and aldarate metabolism	2	104	0.799469	0.998197	ko00053	Glyma.18G040100(DHAR3);Glyma.19G002700(GLCAK2)	K21888+K16190	Ascorbate and aldarate metabolism
Metabolism	Amino acid metabolism	Histidine metabolism	1	56	0.801548	0.998197	ko00340	Glyma.15G050600(SDC)	K01590	Histidine metabolism
Metabolism	Lipid metabolism	Ether lipid metabolism	1	60	0.823258	0.998197	ko00565	Glyma.18G288600(PLDBETA1)	K01115	Ether lipid metabolism
Metabolism	Metabolism of terpenoids and polyketides	Zeatin biosynthesis	1	60	0.823258	0.998197	ko00908	Glyma.06G028900(CKX5)	K00279	Zeatin biosynthesis
Organismal Systems	Environmental adaptation	Plant-pathogen interaction	10	452	0.83251	0.998197	ko04626	Glyma.06G311100(At1g58390);Glyma.09G073200(RBOHE);Glyma.09G224600(NOA1);Glyma.10G241700(CUT1);Glyma.13G141000(CNGC15A);Glyma.15G111300(CERK1);Glyma.17G073500(CNGC5);Glyma.18G083900(RPM1);Glyma.18G100800(CML13);Glyma.19G098600(PBS1)	K13457+K13447+K13427+K15397+K05391+K13429+K05391+K13457+K13448+K13430	Plant-pathogen interaction
Metabolism	Energy metabolism	Sulfur metabolism	1	66	0.851464	0.998197	ko00920	Glyma.20G229000(CYSD1)	K01738	Sulfur metabolism
Metabolism	Metabolism of terpenoids and polyketides	Carotenoid biosynthesis	1	73	0.87875	0.998197	ko00906	Glyma.14G031200(PSY)	K02291	Carotenoid biosynthesis
Metabolism	Lipid metabolism	Glycerolipid metabolism	3	176	0.880802	0.998197	ko00561	Glyma.10G174500(AGAL2);Glyma.17G248200(LPAT4);Glyma.18G025500(UGP3)	K07407+K13513+K22920	Glycerolipid metabolism
Metabolism	Energy metabolism	Photosynthesis	2	128	0.882757	0.998197	ko00195	Glyma.02G184000(atpE);MSTRG.22317(PSAH)	K02114+K02695	Photosynthesis
Genetic Information Processing	Translation	Ribosome biogenesis in eukaryotes	3	178	0.885447	0.998197	ko03008	Glyma.07G035600(MDN1);Glyma.08G359600(WDR36);Glyma.13G171200(RRP7A)	K14572+K14554+K14545	Ribosome biogenesis in eukaryotes
Genetic Information Processing	Replication and repair	Nucleotide excision repair	2	130	0.888015	0.998197	ko03420	Glyma.15G249700(CUL4);Glyma.U032008(DDB1)	K10609+K10610	Nucleotide excision repair
Metabolism	Amino acid metabolism	Lysine degradation	1	80	0.901037	0.998197	ko00310	Glyma.12G196800(ATXR3)	K22748	Lysine degradation
Genetic Information Processing	Transcription	RNA polymerase	1	81	0.903869	0.998197	ko03020	Glyma.04G204000(rpoC2)	K03046	RNA polymerase
Genetic Information Processing	Replication and repair	Base excision repair	1	82	0.906619	0.998197	ko03410	Glyma.02G017200(PARP2-A)	K10798	Base excision repair
Metabolism	Lipid metabolism	Steroid biosynthesis	1	92	0.930159	0.999143	ko00100	Glyma.17G135800(SMO1-1)	K14423	Steroid biosynthesis
Genetic Information Processing	Folding, sorting and degradation	RNA degradation	3	216	0.947783	0.999143	ko03018	Glyma.05G242800(At1g48650);Glyma.08G031700(PFK3);Glyma.16G036100(PNP1)	K14442+K00850+K00962	RNA degradation
Genetic Information Processing	Folding, sorting and degradation	Protein export	1	105	0.952144	0.999143	ko03060	Glyma.02G007700(SecA)	K03070	Protein export
Metabolism	Amino acid metabolism	Tryptophan metabolism	1	107	0.954849	0.999143	ko00380	Glyma.01G155400(DAO)	K23947	Tryptophan metabolism
Metabolism	Carbohydrate metabolism	Citrate cycle (TCA cycle)	1	112	0.960965	0.999143	ko00020	Glyma.17G100600(At3g47520)	K00026	Citrate cycle (TCA cycle)
Cellular Processes	Transport and catabolism	Phagosome	2	176	0.962478	0.999143	ko04145	Glyma.04G094500(VPS34);Glyma.13G114800(FAB1B)	K00914+K00921	Phagosome
Genetic Information Processing	Translation	Nucleocytoplasmic transport	3	321	0.995224	1	ko03013	Glyma.08G190100(TIF4A-2);Glyma.18G292300(EIF5);MSTRG.30476(--)	K03257+K03262+K14311	Nucleocytoplasmic transport
Metabolism	Energy metabolism	Oxidative phosphorylation	2	258	0.995289	1	ko00190	Glyma.02G184000(atpE);Glyma.15G162600(PMA4)	K02114+K01535	Oxidative phosphorylation
Genetic Information Processing	Transcription	Spliceosome	3	342	0.997123	1	ko03040	Glyma.01G060700(RID1);Glyma.02G119000(RID1);Glyma.03G206600(DBB1)	K12818+K12818+K12830	Spliceosome
Genetic Information Processing	Translation	Ribosome	1	596	1	1	ko03010	Glyma.01G140102(RPL19A)	K02885	Ribosome

## Sheet: Table S3
Table S3 List of DEGs belonging to the KEGG terms significantly overrepresented in W82 up-regulated union genes
KEGG_A_class	KEGG_B_class	Pathway	Fg_num	Bg_num	Pvalue	Qvalue	Pathway ID	Genes	K_IDs	Pathway
Genetic Information Processing	Folding, sorting and degradation	Protein processing in endoplasmic reticulum	27	430	1.9418e-05	0.00200005	ko04141	Glyma.01G106800(HSP16.9B);Glyma.02G124500(HSP90-5);Glyma.03G229000(At3g07100);Glyma.04G208000(HSP17.5-M);Glyma.04G229800(HSP22);Glyma.05G085550(CDC48);Glyma.06G293400(RMA1H1);Glyma.07G030800(HSP26.5);Glyma.07G043600(HSP17.4B);Glyma.07G200300(HSP17.5-M);Glyma.08G212000(HSP26.5);Glyma.09G036300(UBC32);Glyma.11G134200(HSP18.5-C);Glyma.11G246600(HSP21);Glyma.12G112000(RMA1H1);Glyma.12G166200(HSP70);G…	K13993+K09487+K14007+K13993+K13993+K13525+K10666+K13993+K13993+K13993+K13993+K10578+K13993+K13993+K10666+K03283+K13993+K13993+K14026+K13993+K13993+K10578+K01230+K03283+K13993+K03283+K10839	Protein processing in endoplasmic reticulum
Metabolism	Metabolism of other amino acids	Glutathione metabolism	16	194	4.49361e-05	0.00231421	ko00480	Glyma.02G024600(GSTU18);Glyma.05G206900(GSTT1);Glyma.06G020300(ODC);Glyma.07G139700(HSP26-A);Glyma.07G139800(HSP26-A);Glyma.08G174700(GST3);Glyma.10G047700(GSTL3);Glyma.10G192900(HSP26-A);Glyma.11G212900(GSTF12);Glyma.11G236100(GGT2);Glyma.15G251700(PARC);Glyma.15G252000(GST3);Glyma.17G223900(GPX7);Glyma.18G043700(GSTF11);Glyma.19G177200(GSTL3);Glyma.U031318(APX1)	K00799+K00799+K01581+K00799+K00799+K00799+K00799+K00799+K00799+K18592+K00799+K00799+K00432+K00799+K00799+K00434	Glutathione metabolism
Metabolism	Global and overview maps	Biosynthesis of secondary metabolites	97	2714	0.000205353	0.00705045	ko01110	Glyma.01G239600(HIDH);Glyma.02G104500(AOG);Glyma.02G127300(PER11);Glyma.02G169400(PFP-BETA);Glyma.02G211300(PUR7);Glyma.02G234000(PNC1);Glyma.02G301700(RCCR);Glyma.03G028000(AG1);Glyma.03G121100(DPE2);Glyma.03G158000(D27);Glyma.03G187000(UGT73C6);Glyma.03G187500(UGT73C2);Glyma.04G017500(CAT4);Glyma.04G048500(SQE2);Glyma.04G248500(ALDH3H1);Glyma.05G025300(RPE);Glyma.05G079651(OsI_37456);Glyma.05G0…	K13258+K14595+K00430+K00895+K01923+K00430+K13545+K01476+K00705+K17911+K13496+K13496+K03781+K00511+K00128+K01783+K00873+K15634+K00940+K01581+K00826+K00128+K05933+K18857+K05350+K00948+K01188+K00422+K00660+K00927+K10206+K09753+K01850+K01610+K01610+K01696+K13260+K01792+K01177+K13606+K19222+K19269+K01823+K00606+K13066+K01176+K00514+K15746+K00615+K13789+K00224+K00121+K01188+K01188+K08081+K01177+K00232+…	Biosynthesis of secondary metabolites
Organismal Systems	Environmental adaptation	Circadian rhythm - plant	9	114	0.00284728	0.0733175	ko04712	Glyma.02G267800(COP1);Glyma.03G261800(LHY);Glyma.06G103200(CRY1);Glyma.07G049400(APRR5);Glyma.08G110901(CHS1);Glyma.09G056100(ADO1);Glyma.14G049700(COP1);Glyma.16G017400(LHY);Glyma.19G260900(LHY)	K10143+K12133+K12118+K12130+K00660+K12115+K10143+K12133+K12133	Circadian rhythm - plant
Metabolism	Global and overview maps	Metabolic pathways	146	4840	0.0076038	0.156638	ko01100	Glyma.01G005100(MIOX2);Glyma.01G160100(CHI9);Glyma.01G239600(HIDH);Glyma.02G024600(GSTU18);Glyma.02G104500(AOG);Glyma.02G127300(PER11);Glyma.02G127400(TTM2);Glyma.02G145300(MCCA);Glyma.02G169400(PFP-BETA);Glyma.02G211300(PUR7);Glyma.02G213700(BCA5);Glyma.02G234000(PNC1);Glyma.02G278600(PYD2);Glyma.03G028000(AG1);Glyma.03G121100(DPE2);Glyma.03G137900(RFS2);Glyma.03G142100(CYP93A3);Glyma.03G186300(…	K00469+K20547+K13258+K00799+K14595+K00430+K00876+K01968+K00895+K01923+K01673+K00430+K01464+K01476+K00705+K06617+K00512+K00889+K01054+K03781+K00511+K00128+K01184+K01783+K00873+K15634+K00799+K00940+K09458+K00029+K01054+K01581+K19355+K00826+K02109+K00128+K05933+K18857+K00130+K02706+K05350+K00948+K00799+K00799+K01188+K00422+K01054+K00660+K01724+K00927+K00799+K10206+K13248+K09753+K01850+K01610+K01610+…	Metabolic pathways
Metabolism	Lipid metabolism	alpha-Linolenic acid metabolism	7	111	0.0255188	0.438073	ko00592	Glyma.06G122600(ADH1);Glyma.12G002100(CEQORH);Glyma.12G120300(ACX3);Glyma.13G186200(OPR11);Glyma.15G223900(OPR11);Glyma.17G209900(OPR11);Glyma.19G011700(DOX1)	K18857+K00224+K00232+K05894+K05894+K05894+K10529	alpha-Linolenic acid metabolism
Metabolism	Biosynthesis of other secondary metabolites	Isoflavonoid biosynthesis	4	46	0.0310176	0.456401	ko00943	Glyma.01G239600(HIDH);Glyma.09G048700(CYP81E1);Glyma.18G267800(D7OMT);Glyma.19G144700(CYP93A2)	K13258+K13260+K13262+K13261	Isoflavonoid biosynthesis
Metabolism	Lipid metabolism	Glycerolipid metabolism	9	176	0.0402327	0.469831	ko00561	Glyma.03G214800(CSE);Glyma.04G248500(ALDH3H1);Glyma.05G248100(--);Glyma.06G114300(ALDH3H1);Glyma.08G056600(--);Glyma.10G291400(MGLL);Glyma.13G118300(DGAT3);Glyma.16G115700(DGAT2D);Glyma.16G209800(AGAL2)	K01054+K00128+K01054+K00128+K01054+K01054+K22849+K22848+K07407	Glycerolipid metabolism
Metabolism	Metabolism of terpenoids and polyketides	Carotenoid biosynthesis	5	73	0.0410532	0.469831	ko00906	Glyma.02G104500(AOG);Glyma.03G158000(D27);Glyma.09G218600(CYP707A2);Glyma.10G160500(ZDS);Glyma.10G231200(CA2)	K14595+K17911+K09843+K00514+K15746	Carotenoid biosynthesis
Metabolism	Energy metabolism	Carbon fixation in photosynthetic organisms	8	159	0.0555508	0.516845	ko00710	Glyma.05G025300(RPE);Glyma.05G227400(MODA);Glyma.08G165500(At1g56190);Glyma.08G273100(PCKA);Glyma.08G273150(PCKA);Glyma.10G293500(TKL-1);Glyma.13G354900(NADP-ME4);Glyma.19G088400(Os09g0505700)	K01783+K00029+K00927+K01610+K01610+K00615+K00029+K01783	Carbon fixation in photosynthetic organisms
Metabolism	Biosynthesis of other secondary metabolites	Isoquinoline alkaloid biosynthesis	4	56	0.0572497	0.516845	ko00950	Glyma.07G193600(PPO);Glyma.13G183000(PPO);Glyma.15G071000(AS1);Glyma.17G019300(At1g31672)	K00422+K00422+K00422+K00276	Isoquinoline alkaloid biosynthesis
Metabolism	Amino acid metabolism	Tyrosine metabolism	6	108	0.0622149	0.516845	ko00350	Glyma.06G122600(ADH1);Glyma.07G193600(PPO);Glyma.12G015100(8HGO);Glyma.13G183000(PPO);Glyma.15G071000(AS1);Glyma.17G019300(At1g31672)	K18857+K00422+K00121+K00422+K00422+K00276	Tyrosine metabolism
Metabolism	Global and overview maps	Carbon metabolism	21	569	0.0662594	0.516845	ko01200	Glyma.04G017500(CAT4);Glyma.05G025300(RPE);Glyma.05G079651(OsI_37456);Glyma.05G080500(At3g50520);Glyma.05G227400(MODA);Glyma.07G122000(PRS5);Glyma.08G165500(At1g56190);Glyma.08G273100(PCKA);Glyma.08G273150(PCKA);Glyma.09G247900(PGLP1A);Glyma.10G293500(TKL-1);Glyma.12G015100(8HGO);Glyma.12G120300(ACX3);Glyma.12G171900(Os08g0191100);Glyma.13G354900(NADP-ME4);Glyma.14G223500(CAT3);Glyma.17G128000(ML…	K03781+K01783+K00873+K15634+K00029+K00948+K00927+K01610+K01610+K19269+K00615+K00121+K00232+K01681+K00029+K03781+K01638+K00830+K00851+K01783+K15893	Carbon metabolism
Metabolism	Metabolism of terpenoids and polyketides	Zeatin biosynthesis	4	60	0.0702508	0.516845	ko00908	Glyma.03G187000(UGT73C6);Glyma.03G187500(UGT73C2);Glyma.17G045700(IPT7);Glyma.19G187400(UGT73C2)	K13496+K13496+K10760+K13496	Zeatin biosynthesis
Cellular Processes	Transport and catabolism	Peroxisome	8	174	0.0840097	0.576866	ko04146	Glyma.02G238800(HACL);Glyma.04G017500(CAT4);Glyma.12G120300(ACX3);Glyma.12G183300(FAR3);Glyma.14G223500(CAT3);Glyma.17G141800(PEX19-2);Glyma.18G116900(AGT1);Glyma.19G240400(SOD1)	K12261+K03781+K00232+K13356+K03781+K13337+K00830+K04565	Peroxisome
Metabolism	Carbohydrate metabolism	Glyoxylate and dicarboxylate metabolism	7	148	0.0911263	0.586625	ko00630	Glyma.04G017500(CAT4);Glyma.09G247900(PGLP1A);Glyma.12G171900(Os08g0191100);Glyma.14G223500(CAT3);Glyma.17G128000(MLS);Glyma.18G116900(AGT1);Glyma.20G107800(HPR)	K03781+K19269+K01681+K03781+K01638+K00830+K15893	Glyoxylate and dicarboxylate metabolism
Metabolism	Carbohydrate metabolism	Pentose phosphate pathway	6	124	0.104104	0.618089	ko00030	Glyma.02G169400(PFP-BETA);Glyma.05G025300(RPE);Glyma.07G122000(PRS5);Glyma.10G293500(TKL-1);Glyma.18G134600(At2g16790);Glyma.19G088400(Os09g0505700)	K00895+K01783+K00948+K00615+K00851+K01783	Pentose phosphate pathway
Environmental Information Processing	Signal transduction	MAPK signaling pathway - plant	13	341	0.108016	0.618089	ko04016	Glyma.01G160100(CHI9);Glyma.01G219001(HMA5);Glyma.02G006200(ERF1B);Glyma.04G017500(CAT4);Glyma.04G205400(SRK2A);Glyma.05G216700(NDPK3);Glyma.06G051800(PYL2);Glyma.06G124400(MKS1);Glyma.09G052000(RAN1);Glyma.14G223500(CAT3);Glyma.18G069300(EIN4);Glyma.19G164100(ERF15);Glyma.20G034200(CML46)	K20547+K17686+K14516+K03781+K14498+K00940+K14496+K20725+K17686+K03781+K14509+K14516+K02183	MAPK signaling pathway - plant
Metabolism	Metabolism of terpenoids and polyketides	Limonene and pinene degradation	2	25	0.136803	0.70866	ko00903	Glyma.04G248500(ALDH3H1);Glyma.06G114300(ALDH3H1)	K00128+K00128	Limonene and pinene degradation
Metabolism	Amino acid metabolism	Tryptophan metabolism	5	107	0.145914	0.70866	ko00380	Glyma.04G017500(CAT4);Glyma.04G248500(ALDH3H1);Glyma.06G114300(ALDH3H1);Glyma.10G128700(YUC3);Glyma.14G223500(CAT3)	K03781+K00128+K00128+K11816+K03781	Tryptophan metabolism
Metabolism	Amino acid metabolism	Glycine, serine and threonine metabolism	6	138	0.150207	0.70866	ko00260	Glyma.05G080500(At3g50520);Glyma.06G186300(ALDH10A8);Glyma.08G312300(TSB2);Glyma.17G019300(At1g31672);Glyma.18G116900(AGT1);Glyma.20G107800(HPR)	K15634+K00130+K01696+K00276+K00830+K15893	Glycine, serine and threonine metabolism
Metabolism	Metabolism of other amino acids	beta-Alanine metabolism	5	110	0.158245	0.70866	ko00410	Glyma.02G278600(PYD2);Glyma.04G248500(ALDH3H1);Glyma.06G114300(ALDH3H1);Glyma.12G120300(ACX3);Glyma.17G019300(At1g31672)	K01464+K00128+K00128+K00232+K00276	beta-Alanine metabolism
Metabolism	Metabolism of other amino acids	Cyanoamino acid metabolism	5	110	0.158245	0.70866	ko00460	Glyma.07G100500(BGLU44);Glyma.07G151800(BGLU11);Glyma.11G236100(GGT2);Glyma.12G053800(BGLU24);Glyma.12G054300(BGLU12)	K05350+K01188+K18592+K01188+K01188	Cyanoamino acid metabolism
Metabolism	Carbohydrate metabolism	Glycolysis / Gluconeogenesis	11	304	0.168728	0.724125	ko00010	Glyma.02G169400(PFP-BETA);Glyma.04G248500(ALDH3H1);Glyma.05G079651(OsI_37456);Glyma.05G080500(At3g50520);Glyma.06G114300(ALDH3H1);Glyma.06G122600(ADH1);Glyma.08G165500(At1g56190);Glyma.08G273100(PCKA);Glyma.08G273150(PCKA);Glyma.09G057300(HI_1317);Glyma.12G015100(8HGO)	K00895+K00128+K00873+K15634+K00128+K18857+K00927+K01610+K01610+K01792+K00121	Glycolysis / Gluconeogenesis
Metabolism	Biosynthesis of other secondary metabolites	Tropane, piperidine and pyridine alkaloid biosynthesis	3	56	0.177906	0.732974	ko00960	Glyma.12G059200(TR);Glyma.17G019300(At1g31672);Glyma.18G186400(At5g06060)	K08081+K00276+K08081	Tropane, piperidine and pyridine alkaloid biosynthesis
Metabolism	Metabolism of terpenoids and polyketides	Diterpenoid biosynthesis	3	58	0.191029	0.756768	ko00904	Glyma.03G085000(CYP82C4);Glyma.13G259400(GA2OX1);Glyma.15G093900(GA2OX1)	K17961+K04125+K04125	Diterpenoid biosynthesis
Metabolism	Lipid metabolism	Fatty acid degradation	5	120	0.202164	0.771218	ko00071	Glyma.04G248500(ALDH3H1);Glyma.06G114300(ALDH3H1);Glyma.06G122600(ADH1);Glyma.12G015100(8HGO);Glyma.12G120300(ACX3)	K00128+K00128+K18857+K00121+K00232	Fatty acid degradation
Metabolism	Metabolism of cofactors and vitamins	Folate biosynthesis	3	65	0.238631	0.807925	ko00790	Glyma.08G123200(PDL2);Glyma.13G332633(RIBA3);Glyma.15G041600(RIBA3)	K01724+K14652+K14652	Folate biosynthesis
Metabolism	Carbohydrate metabolism	Pyruvate metabolism	8	227	0.238735	0.807925	ko00620	Glyma.04G248500(ALDH3H1);Glyma.05G079651(OsI_37456);Glyma.05G227400(MODA);Glyma.06G114300(ALDH3H1);Glyma.08G273100(PCKA);Glyma.08G273150(PCKA);Glyma.13G354900(NADP-ME4);Glyma.17G128000(MLS)	K00128+K00873+K00029+K00128+K01610+K01610+K00029+K01638	Pyruvate metabolism
Metabolism	Metabolism of cofactors and vitamins	Pantothenate and CoA biosynthesis	3	69	0.266678	0.807925	ko00770	Glyma.02G278600(PYD2);Glyma.06G050100(BCAT2);Glyma.09G254700(KPHMT1)	K01464+K00826+K00606	Pantothenate and CoA biosynthesis
Metabolism	Metabolism of cofactors and vitamins	Porphyrin metabolism	4	102	0.273754	0.807925	ko00860	Glyma.02G301700(RCCR);Glyma.09G191200(NYC1);Glyma.13G078400(CAO);Glyma.14G150600(CAO)	K13545+K13606+K13600+K13600	Porphyrin metabolism
Metabolism	Biosynthesis of other secondary metabolites	Phenylpropanoid biosynthesis	13	414	0.280892	0.807925	ko00940	Glyma.02G127300(PER11);Glyma.02G234000(PNC1);Glyma.07G100500(BGLU44);Glyma.07G151800(BGLU11);Glyma.08G218100(CCR1);Glyma.09G281800(COMT);Glyma.12G053800(BGLU24);Glyma.12G054300(BGLU12);Glyma.14G201800(GSVIVT00023967001);Glyma.15G128700(PER22);Glyma.15G128800(pod);Glyma.20G003500(OMT1);Glyma.20G169200(PER12)	K00430+K00430+K05350+K01188+K09753+K13066+K01188+K01188+K00430+K00430+K00430+K13066+K00430	Phenylpropanoid biosynthesis
Metabolism	Carbohydrate metabolism	Ascorbate and aldarate metabolism	4	104	0.285377	0.807925	ko00053	Glyma.01G005100(MIOX2);Glyma.04G248500(ALDH3H1);Glyma.06G114300(ALDH3H1);Glyma.U031318(APX1)	K00469+K00128+K00128+K00434	Ascorbate and aldarate metabolism
Metabolism	Energy metabolism	Nitrogen metabolism	3	72	0.287962	0.807925	ko00910	Glyma.02G213700(BCA5);Glyma.10G005200(CYN);MSTRG.35100(GLT1)	K01673+K01725+K00264	Nitrogen metabolism
Cellular Processes	Transport and catabolism	Autophagy - other	3	72	0.287962	0.807925	ko04136	Glyma.09G081460(TOR);Glyma.15G108200(ATG8C);Glyma.19G163500(ATG9)	K07203+K08341+K17907	Autophagy - other
Metabolism	Amino acid metabolism	Arginine and proline metabolism	5	138	0.289449	0.807925	ko00330	Glyma.03G028000(AG1);Glyma.04G248500(ALDH3H1);Glyma.06G020300(ODC);Glyma.06G114300(ALDH3H1);Glyma.15G101000(SAMDC4)	K01476+K00128+K01581+K00128+K01611	Arginine and proline metabolism
Metabolism	Metabolism of terpenoids and polyketides	Terpenoid backbone biosynthesis	4	106	0.297072	0.807925	ko00900	Glyma.09G250200(IPI2);Glyma.11G063900(GGPPS1);Glyma.15G243100(SPS1);Glyma.18G237300(FACE1)	K01823+K13789+K05356+K06013	Terpenoid backbone biosynthesis
Environmental Information Processing	Signal transduction	Plant hormone signal transduction	21	717	0.315846	0.807925	ko04075	Glyma.01G078200(SAUR36);Glyma.02G006200(ERF1B);Glyma.03G148300(GID1B);Glyma.04G205400(SRK2A);Glyma.06G051800(PYL2);Glyma.06G281800(ARG7);Glyma.07G015600(AHP4);Glyma.09G184300(TGA6);Glyma.10G180000(AUX22B);Glyma.11G227300(COI1);Glyma.12G034200(ARG7);Glyma.12G141000(GH3.6);Glyma.15G049000(GBF4);Glyma.15G127200(NPR1);Glyma.15G241600(JAR4);Glyma.15G258800(SAUR72);Glyma.17G165300(GH3.1);Glyma.18G06930…	K14488+K14516+K14493+K14498+K14496+K14488+K14490+K14431+K14484+K13463+K14488+K14487+K14432+K14508+K14506+K14488+K14487+K14509+K14484+K14516+K14484	Plant hormone signal transduction
Metabolism	Lipid metabolism	Arachidonic acid metabolism	2	44	0.317696	0.807925	ko00590	Glyma.11G236100(GGT2);Glyma.17G223900(GPX7)	K18592+K00432	Arachidonic acid metabolism
Metabolism	Metabolism of other amino acids	Taurine and hypotaurine metabolism	1	15	0.326533	0.807925	ko00430	Glyma.11G236100(GGT2)	K18592	Taurine and hypotaurine metabolism
Metabolism	Amino acid metabolism	Valine, leucine and isoleucine degradation	4	111	0.326539	0.807925	ko00280	Glyma.02G145300(MCCA);Glyma.04G248500(ALDH3H1);Glyma.06G050100(BCAT2);Glyma.06G114300(ALDH3H1)	K01968+K00128+K00826+K00128	Valine, leucine and isoleucine degradation
Metabolism	Metabolism of cofactors and vitamins	Riboflavin metabolism	2	46	0.336863	0.807925	ko00740	Glyma.13G332633(RIBA3);Glyma.15G041600(RIBA3)	K14652+K14652	Riboflavin metabolism
Metabolism	Global and overview maps	Biosynthesis of amino acids	15	507	0.339799	0.807925	ko01230	Glyma.03G028000(AG1);Glyma.05G025300(RPE);Glyma.05G079651(OsI_37456);Glyma.05G080500(At3g50520);Glyma.06G050100(BCAT2);Glyma.07G122000(PRS5);Glyma.08G165500(At1g56190);Glyma.08G180600(ALD1);Glyma.08G241000(CM1);Glyma.08G312300(TSB2);Glyma.10G293500(TKL-1);Glyma.12G171900(Os08g0191100);Glyma.14G195000(AS1);Glyma.19G088400(Os09g0505700);MSTRG.35100(GLT1)	K01476+K01783+K00873+K15634+K00826+K00948+K00927+K10206+K01850+K01696+K00615+K01681+K01953+K01783+K00264	Biosynthesis of amino acids
Metabolism	Amino acid metabolism	Lysine degradation	3	80	0.345133	0.807925	ko00310	Glyma.04G248500(ALDH3H1);Glyma.06G114300(ALDH3H1);Glyma.13G115500(LKR/SDH)	K00128+K00128+K14157	Lysine degradation
Genetic Information Processing	Folding, sorting and degradation	Ubiquitin mediated proteolysis	8	259	0.360338	0.824774	ko04120	Glyma.02G267800(COP1);Glyma.06G046400(ATCSA-1);Glyma.06G120600(SKP2A);Glyma.07G069300(UBC5);Glyma.09G036300(UBC32);Glyma.14G049700(COP1);Glyma.14G118200(SKP2B);Glyma.17G032800(UBC32)	K10143+K10570+K03875+K10576+K10578+K10143+K03875+K10578	Ubiquitin mediated proteolysis
Metabolism	Glycan biosynthesis and metabolism	Glycosphingolipid biosynthesis - globo and isoglobo series	1	19	0.393973	0.871407	ko00603	Glyma.16G209800(AGAL2)	K07407	Glycosphingolipid biosynthesis - globo and isoglobo series
Metabolism	Carbohydrate metabolism	Galactose metabolism	4	123	0.397632	0.871407	ko00052	Glyma.03G137900(RFS2);Glyma.14G210700(UGP);Glyma.16G209800(AGAL2);Glyma.20G094500(GOLS2)	K06617+K00963+K07407+K18819	Galactose metabolism
Metabolism	Energy metabolism	Photosynthesis	4	128	0.426991	0.888827	ko00195	Glyma.06G067400(ATPG);Glyma.06G217900(psbD);Glyma.12G089200(FDX3);Glyma.12G169600(SEND33)	K02109+K02706+K02639+K02639	Photosynthesis
Metabolism	Amino acid metabolism	Histidine metabolism	2	56	0.429636	0.888827	ko00340	Glyma.04G248500(ALDH3H1);Glyma.06G114300(ALDH3H1)	K00128+K00128	Histidine metabolism
Genetic Information Processing	Replication and repair	Nucleotide excision repair	4	130	0.438638	0.888827	ko03420	Glyma.06G046400(ATCSA-1);Glyma.13G033700(POL2B);Glyma.18G157402(POL2B);Glyma.20G114700(RAD23C)	K10570+K02324+K02324+K10839	Nucleotide excision repair
Metabolism	Biosynthesis of other secondary metabolites	Glucosinolate biosynthesis	1	22	0.440099	0.888827	ko00966	Glyma.06G050100(BCAT2)	K00826	Glucosinolate biosynthesis
Genetic Information Processing	Folding, sorting and degradation	SNARE interactions in vesicular transport	3	95	0.450412	0.892163	ko04130	Glyma.10G034800(BET11);Glyma.16G075400(SYP22);Glyma.16G091900(SYP22)	K08504+K08488+K08488	SNARE interactions in vesicular transport
Metabolism	Biosynthesis of other secondary metabolites	Flavone and flavonol biosynthesis	1	24	0.468888	0.911236	ko00944	Glyma.13G072100(CYP75A1)	K13083	Flavone and flavonol biosynthesis
Metabolism	Carbohydrate metabolism	Inositol phosphate metabolism	4	140	0.495701	0.945504	ko00562	Glyma.01G005100(MIOX2);Glyma.03G186300(PIP5K9);Glyma.14G059400(PLC6);Glyma.14G193500(At5g58730)	K00469+K00889+K05857+K19517	Inositol phosphate metabolism
Metabolism	Carbohydrate metabolism	Pentose and glucuronate interconversions	6	222	0.51981	0.955681	ko00040	Glyma.05G005800(At1g48100);Glyma.05G025300(RPE);Glyma.09G041700(--);Glyma.11G244900(At1g67750);Glyma.14G210700(UGP);Glyma.19G088400(Os09g0505700)	K01184+K01783+K01213+K01728+K00963+K01783	Pentose and glucuronate interconversions
Metabolism	Amino acid metabolism	Lysine biosynthesis	1	28	0.522118	0.955681	ko00300	Glyma.08G180600(ALD1)	K10206	Lysine biosynthesis
Metabolism	Glycan biosynthesis and metabolism	Various types of N-glycan biosynthesis	2	69	0.539115	0.955681	ko00513	Glyma.16G154600(FUT13);Glyma.17G058500(MNS1)	K14412+K01230	Various types of N-glycan biosynthesis
Metabolism	Metabolism of cofactors and vitamins	Vitamin B6 metabolism	1	30	0.546704	0.955681	ko00750	Glyma.08G195100(At1g17710)	K13248	Vitamin B6 metabolism
Metabolism	Carbohydrate metabolism	Citrate cycle (TCA cycle)	3	112	0.560506	0.955681	ko00020	Glyma.08G273100(PCKA);Glyma.08G273150(PCKA);Glyma.12G171900(Os08g0191100)	K01610+K01610+K01681	Citrate cycle (TCA cycle)
Metabolism	Biosynthesis of other secondary metabolites	Flavonoid biosynthesis	3	113	0.566564	0.955681	ko00941	Glyma.08G110901(CHS1);Glyma.13G072100(CYP75A1);Glyma.14G005700(COR2)	K00660+K13083+K08243	Flavonoid biosynthesis
Metabolism	Metabolism of cofactors and vitamins	Biotin metabolism	1	32	0.57003	0.955681	ko00780	Glyma.05G218600(KAS1)	K09458	Biotin metabolism
Metabolism	Carbohydrate metabolism	Starch and sucrose metabolism	9	354	0.575264	0.955681	ko00500	Glyma.03G121100(DPE2);Glyma.07G100500(BGLU44);Glyma.07G151800(BGLU11);Glyma.09G168300(BAM1);Glyma.10G087400(AMY3);Glyma.12G053800(BGLU24);Glyma.12G054300(BGLU12);Glyma.12G102900(BMY1);Glyma.14G210700(UGP)	K00705+K05350+K01188+K01177+K01176+K01188+K01188+K01177+K00963	Starch and sucrose metabolism
Metabolism	Metabolism of cofactors and vitamins	Ubiquinone and other terpenoid-quinone biosynthesis	3	117	0.590279	0.959231	ko00130	Glyma.09G236300(DHNAT1);Glyma.13G152814(G4DT);Glyma.20G245100(G4DT)	K19222+K09833+K09833	Ubiquinone and other terpenoid-quinone biosynthesis
Metabolism	Amino acid metabolism	Alanine, aspartate and glutamate metabolism	3	121	0.613147	0.959231	ko00250	Glyma.14G195000(AS1);Glyma.18G116900(AGT1);MSTRG.35100(GLT1)	K01953+K00830+K00264	Alanine, aspartate and glutamate metabolism
Metabolism	Energy metabolism	Photosynthesis - antenna proteins	1	37	0.623244	0.959231	ko00196	Glyma.16G016100(CAB7)	K08908	Photosynthesis - antenna proteins
Metabolism	Carbohydrate metabolism	Amino sugar and nucleotide sugar metabolism	7	288	0.625445	0.959231	ko00520	Glyma.01G160100(CHI9);Glyma.09G126200(CHIT3);Glyma.12G156600(CHIT3);Glyma.13G346700(CHI4);Glyma.14G210700(UGP);Glyma.18G002200(GAE6);Glyma.19G194929(GNA1)	K20547+K01183+K01183+K01183+K00963+K08679+K00621	Amino sugar and nucleotide sugar metabolism
Metabolism	Metabolism of terpenoids and polyketides	Sesquiterpenoid and triterpenoid biosynthesis	1	38	0.633072	0.959231	ko00909	Glyma.04G048500(SQE2)	K00511	Sesquiterpenoid and triterpenoid biosynthesis
Genetic Information Processing	Replication and repair	Base excision repair	2	82	0.633278	0.959231	ko03410	Glyma.13G033700(POL2B);Glyma.18G157402(POL2B)	K02324+K02324	Base excision repair
Metabolism	Nucleotide metabolism	Pyrimidine metabolism	3	130	0.661405	0.965499	ko00240	Glyma.02G127400(TTM2);Glyma.02G278600(PYD2);Glyma.05G216700(NDPK3)	K00876+K01464+K00940	Pyrimidine metabolism
Metabolism	Nucleotide metabolism	Purine metabolism	5	218	0.673687	0.965499	ko00230	Glyma.02G211300(PUR7);Glyma.05G079651(OsI_37456);Glyma.05G216700(NDPK3);Glyma.07G122000(PRS5);Glyma.14G211700(HIUH)	K01923+K00873+K00940+K00948+K19964	Purine metabolism
Genetic Information Processing	Replication and repair	DNA replication	2	89	0.677443	0.965499	ko03030	Glyma.13G033700(POL2B);Glyma.18G157402(POL2B)	K02324+K02324	DNA replication
Metabolism	Amino acid metabolism	Phenylalanine, tyrosine and tryptophan biosynthesis	2	91	0.689242	0.965499	ko00400	Glyma.08G241000(CM1);Glyma.08G312300(TSB2)	K01850+K01696	Phenylalanine, tyrosine and tryptophan biosynthesis
Metabolism	Lipid metabolism	Steroid biosynthesis	2	92	0.695007	0.965499	ko00100	Glyma.04G048500(SQE2);Glyma.13G078900(At1g20050)	K00511+K01824	Steroid biosynthesis
Environmental Information Processing	Signal transduction	Phosphatidylinositol signaling system	3	138	0.700533	0.965499	ko04070	Glyma.03G186300(PIP5K9);Glyma.14G059400(PLC6);Glyma.20G034200(CML46)	K00889+K05857+K02183	Phosphatidylinositol signaling system
Metabolism	Lipid metabolism	Biosynthesis of unsaturated fatty acids	1	46	0.703033	0.965499	ko01040	Glyma.12G120300(ACX3)	K00232	Biosynthesis of unsaturated fatty acids
Metabolism	Amino acid metabolism	Valine, leucine and isoleucine biosynthesis	1	51	0.739834	0.998738	ko00290	Glyma.06G050100(BCAT2)	K00826	Valine, leucine and isoleucine biosynthesis
Metabolism	Lipid metabolism	Sphingolipid metabolism	1	52	0.74663	0.998738	ko00600	Glyma.16G209800(AGAL2)	K07407	Sphingolipid metabolism
Cellular Processes	Transport and catabolism	Endocytosis	8	376	0.767055	0.99991	ko04144	Glyma.03G186300(PIP5K9);Glyma.09G030900(ARF1);Glyma.10G092700(RABA4D);Glyma.12G029500(AGD4);Glyma.12G166200(HSP70);Glyma.17G051000(VPS2.1);Glyma.17G072400(HSP70);Glyma.18G287900(HSP70)	K00889+K07937+K07904+K12489+K03283+K12191+K03283+K03283	Endocytosis
Metabolism	Lipid metabolism	Cutin, suberine and wax biosynthesis	1	57	0.778045	0.99991	ko00073	Glyma.12G183300(FAR3)	K13356	Cutin, suberine and wax biosynthesis
Metabolism	Global and overview maps	2-Oxocarboxylic acid metabolism	2	122	0.830456	0.99991	ko01210	Glyma.06G050100(BCAT2);Glyma.12G171900(Os08g0191100)	K00826+K01681	2-Oxocarboxylic acid metabolism
Metabolism	Amino acid metabolism	Phenylalanine metabolism	1	68	0.834161	0.99991	ko00360	Glyma.17G019300(At1g31672)	K00276	Phenylalanine metabolism
Metabolism	Amino acid metabolism	Arginine biosynthesis	1	70	0.842726	0.99991	ko00220	Glyma.03G028000(AG1)	K01476	Arginine biosynthesis
Genetic Information Processing	Translation	Nucleocytoplasmic transport	6	321	0.845915	0.99991	ko03013	Glyma.06G269500(At4g27130);Glyma.08G316700(At1g54290);Glyma.11G213900(nmd3);Glyma.12G135100(At4g27130);Glyma.13G106200(Os02g0146600);Glyma.18G096400(TIF)	K03113+K03113+K07562+K03113+K03257+K03113	Nucleocytoplasmic transport
Metabolism	Carbohydrate metabolism	Propanoate metabolism	1	74	0.858555	0.99991	ko00640	Glyma.12G120300(ACX3)	K00232	Propanoate metabolism
Genetic Information Processing	Transcription	RNA polymerase	1	81	0.882532	0.99991	ko03020	Glyma.08G301902(MPP)	K03000	RNA polymerase
Metabolism	Carbohydrate metabolism	Fructose and mannose metabolism	2	140	0.883065	0.99991	ko00051	Glyma.02G169400(PFP-BETA);Glyma.06G030500(MAN7)	K00895+K19355	Fructose and mannose metabolism
Metabolism	Amino acid metabolism	Cysteine and methionine metabolism	4	245	0.884911	0.99991	ko00270	Glyma.06G050100(BCAT2);Glyma.06G117200(At1g77330);Glyma.15G101000(SAMDC4);Glyma.20G150200(VIT_05s0020g04080)	K00826+K05933+K01611+K08967	Cysteine and methionine metabolism
Metabolism	Global and overview maps	Fatty acid metabolism	2	142	0.887876	0.99991	ko01212	Glyma.05G218600(KAS1);Glyma.12G120300(ACX3)	K09458+K00232	Fatty acid metabolism
Environmental Information Processing	Membrane transport	ABC transporters	1	83	0.888606	0.99991	ko02010	Glyma.05G192700(ABCG5)	K05681	ABC transporters
Metabolism	Lipid metabolism	Fatty acid biosynthesis	1	86	0.897136	0.99991	ko00061	Glyma.05G218600(KAS1)	K09458	Fatty acid biosynthesis
Metabolism	Glycan biosynthesis and metabolism	N-Glycan biosynthesis	1	88	0.902457	0.99991	ko00510	Glyma.17G058500(MNS1)	K01230	N-Glycan biosynthesis
Organismal Systems	Environmental adaptation	Plant-pathogen interaction	8	452	0.906902	0.99991	ko04626	Glyma.02G124500(HSP90-5);Glyma.02G186300(MKK6);Glyma.04G245000(CML44);Glyma.06G187300(EDS1);Glyma.08G241600(CNGC2);Glyma.08G318000(RPM1);Glyma.12G053400(CPK20);Glyma.20G034200(CML46)	K09487+K04368+K13448+K18875+K05391+K13457+K13412+K02183	Plant-pathogen interaction
Genetic Information Processing	Translation	Aminoacyl-tRNA biosynthesis	1	105	0.937924	0.99991	ko00970	Glyma.04G065100(SYCO)	K01883	Aminoacyl-tRNA biosynthesis
Genetic Information Processing	Folding, sorting and degradation	Protein export	1	105	0.937924	0.99991	ko03060	Glyma.20G123100(TATC)	K03118	Protein export
Cellular Processes	Transport and catabolism	Phagosome	2	176	0.946111	0.99991	ko04145	Glyma.16G075400(SYP22);Glyma.16G091900(SYP22)	K08488+K08488	Phagosome
Genetic Information Processing	Folding, sorting and degradation	Proteasome	1	113	0.94983	0.99991	ko03050	MSTRG.15798(RPT1A)	K03061	Proteasome
Genetic Information Processing	Folding, sorting and degradation	RNA degradation	2	216	0.978051	0.99991	ko03018	Glyma.10G268400(At2g01130);Glyma.15G059900(HSP1)	K14442+K04043	RNA degradation
Genetic Information Processing	Transcription	Spliceosome	4	342	0.979771	0.99991	ko03040	Glyma.07G134400(OsI_27673);Glyma.12G166200(HSP70);Glyma.17G072400(HSP70);Glyma.18G287900(HSP70)	K12819+K03283+K03283+K03283	Spliceosome
Genetic Information Processing	Translation	Ribosome biogenesis in eukaryotes	1	178	0.991162	0.99991	ko03008	Glyma.11G213900(nmd3)	K07562	Ribosome biogenesis in eukaryotes
Metabolism	Energy metabolism	Oxidative phosphorylation	2	258	0.991718	0.99991	ko00190	Glyma.06G067400(ATPG);Glyma.14G150800(AHA11)	K02109+K01535	Oxidative phosphorylation
Metabolism	Lipid metabolism	Glycerophospholipid metabolism	1	220	0.997139	0.99991	ko00564	Glyma.09G195000(At1g78690)	K13511	Glycerophospholipid metabolism
Genetic Information Processing	Translation	mRNA surveillance pathway	1	233	0.997984	0.99991	ko03015	Glyma.07G015000(PAPS4)	K14376	mRNA surveillance pathway
Genetic Information Processing	Translation	Ribosome	4	596	0.99991	0.99991	ko03010	Glyma.09G227200(RPL1);Glyma.10G216700(RPL21);Glyma.13G357200(RPS17);Glyma.19G205000(RPL21A)	K02863+K02888+K02961+K02889	Ribosome

## Sheet: Table S4
Table S4 List of DEGs belonging to the KEGG terms significantly overrepresented in ZN6 down-regulated union genes
KEGG_A_class	KEGG_B_class	Pathway	Fg_num	Bg_num	Pvalue	Qvalue	Pathway ID	Genes	K_IDs	Pathway
Metabolism	Energy metabolism	Photosynthesis - antenna proteins	30	37	2.3126e-22	3.02951e-20	ko00196	Glyma.01G115900(LHCB4.2);Glyma.02G064700(CAB6A);Glyma.02G305400(CAB215);Glyma.02G309500(lhca3);Glyma.03G060300(LHCB4.1);Glyma.03G262300(CAB7);Glyma.04G167900(lhcA-P4);Glyma.05G119000(CAP10A);Glyma.05G128000(CAB3);Glyma.06G194900(lhcA-P4);Glyma.08G074000(CAP10A);Glyma.08G082900(CAB3);Glyma.08G180000(CAP10A);Glyma.09G154700(LHCB5);Glyma.10G177200(LHCB5);Glyma.11G228800(LHCB4.3);Glyma.12G219300(LHCB…	K08915+K08907+K08913+K08909+K08915+K08908+K08910+K08917+K08912+K08910+K08917+K08912+K08917+K08916+K08916+K08915+K08914+K08914+K08909+K08913+K08917+K08908+K08908+K08907+K08912+K08912+K08912+K08916+K08915+K08916	Photosynthesis - antenna proteins
Metabolism	Energy metabolism	Photosynthesis	51	128	1.24891e-16	8.18036e-15	ko00195	Glyma.01G180800(PSBO);Glyma.01G238000(FDC1);Glyma.02G047600(PETH);Glyma.02G061100(PSBO);Glyma.02G094900(PPL1);Glyma.02G141700(PSBW);Glyma.03G114600(PSBQ2);Glyma.04G020300(PETE);Glyma.04G215800(PSAN);Glyma.04G249700(PSBS);Glyma.05G022900(PSAF);Glyma.05G172300(PSBY);Glyma.06G020400(PETE);Glyma.06G150300(PSAN);Glyma.06G321900(PSAG);Glyma.07G019700(PSAH2);Glyma.07G112000(PSBQ);Glyma.08G126800(AP1);Gl…	K02716+K02639+K02641+K02716+K02717+K02721+K08901+K02638+K02701+K03542+K02694+K02723+K02638+K02701+K08905+K02695+K08901+K02639+K03541+K02695+K02717+K02698+K02699+K02721+K08903+K02693+K02693+K02696+K02716+K14332+K02639+K14332+K02639+K02636+K08902+K02634+K08903+K02693+K02693+K02115+K08902+K02636+K02695+K02717+K02695+K02115+K02698+K03541+K02716+K02717+K02699	Photosynthesis
Genetic Information Processing	Folding, sorting and degradation	Protein processing in endoplasmic reticulum	109	430	2.80202e-16	1.22355e-14	ko04141	Glyma.01G106800(HSP16.9B);Glyma.02G093200(HSP70-4);Glyma.02G236900(UBC28);Glyma.02G244300(HSP15.7);Glyma.02G305600(HSP90-6);Glyma.03G070400(FES1);Glyma.03G145700(RNF5);Glyma.03G171100(HSP70);Glyma.03G179800(P58IPK);Glyma.03G218300(ERDJ3B);Glyma.04G054400(HSP17.7);Glyma.04G202900(CNX1);Glyma.04G229800(HSP22);Glyma.04G247900(PDI);Glyma.04G248002(PDI);Glyma.05G199200(CNX1);Glyma.05G219400(BIP4);Glym…	K13993+K03283+K06689+K13993+K09487+K09562+K10666+K03283+K09523+K09517+K13993+K08054+K13993+K09580+K09580+K08054+K09490+K13989+K10666+K13993+K06689+K13993+K13993+K08054+K10956+K13993+K13993+K13993+K13993+K08288+K10578+K08054+K13989+K04079+K14016+K13993+K13993+K13993+K10666+K13993+K14004+K04079+K10950+K10088+K04079+K07953+K13993+K10601+K10666+K09481+K09503+K13993+K04079+K13993+K08057+K14016+K09580+…	Protein processing in endoplasmic reticulum
Genetic Information Processing	Translation	Ribosome	110	596	2.08741e-07	6.83626e-06	ko03010	Glyma.01G004300(RPL31);Glyma.01G026100(RPL27AC);Glyma.01G029200(UBI3);Glyma.01G047000(RPL34);Glyma.01G124300(RPS4);Glyma.01G203600(RPL37A);Glyma.01G240000(RPS15AA);Glyma.02G047800(RPS4A);Glyma.02G049300(RPL8C);Glyma.02G085300(RPS2D);Glyma.02G107100(RPL34);Glyma.02G239700(RPS26C);Glyma.03G050300(RPS4);Glyma.03G142200(RPS20A);Glyma.03G142300(RPS20A);Glyma.03G178000(RPS23);Glyma.03G207500(RPL21A);Gl…	K02910+K02900+K02977+K02915+K02987+K02921+K02957+K02987+K02938+K02981+K02915+K02976+K02987+K02969+K02969+K02973+K02889+K02979+K02883+K02891+K02955+K02974+K02942+K02975+K02868+K02868+K02997+K02976+K02953+K02953+K02976+K02910+K02924+K02984+K02866+K02976+K02997+K02933+K02993+K02910+K02888+K02991+K02905+K02910+K02929+K02892+K02922+K02951+K02874+K02995+K02872+K02959+K02915+K02918+K02870+K02875+K02964+…	Ribosome
Metabolism	Metabolism of cofactors and vitamins	Porphyrin metabolism	26	102	6.46388e-05	0.00169354	ko00860	Glyma.02G218300(HEMA1);Glyma.03G007300(FH);Glyma.03G119500(CRD1);Glyma.04G050400(HEMH);Glyma.04G089800(HEMA1);Glyma.04G243800(SGRL);Glyma.05G026200(CHLP);Glyma.05G200500(CHLM);Glyma.06G119500(SGRL);Glyma.06G247100(PORA);Glyma.07G096800(--);Glyma.07G204300(CHLI);Glyma.10G097800(CHLH);Glyma.10G293300(COX10);Glyma.11G094700(HEMC);Glyma.12G222200(3PCR);Glyma.13G215400(DVR);Glyma.13G232500(CHLI);Glyma…	K02492+K19054+K04035+K01772+K02492+K22013+K10960+K03428+K22013+K00218+K08099+K03405+K03403+K02257+K01749+K00218+K19073+K03405+K01599+K02492+K01845+K19073+K13606+K10960+K04035+K03403	Porphyrin metabolism
Metabolism	Energy metabolism	Carbon fixation in photosynthetic organisms	35	159	0.000106816	0.00229515	ko00710	Glyma.01G010200(At1g32060);Glyma.01G131100(ASP1);Glyma.02G222400(ALDC);Glyma.03G246300(RPI3);Glyma.04G015900(GAPB);Glyma.04G080700(AAT-1);Glyma.05G227400(MODA);Glyma.06G015900(GAPB);Glyma.06G091500(PCKA);Glyma.07G045900(ALAAT2);Glyma.07G142700(FBP);Glyma.08G063800(PMDH2);Glyma.08G165400(PGK3);Glyma.08G182300(FBPban1);Glyma.08G201200(NADP-ME4);Glyma.09G203500(PCKA);Glyma.09G210900(At1g32060);Glyma…	K00855+K14455+K01623+K01807+K05298+K14454+K00029+K05298+K01610+K00814+K03841+K00026+K00927+K03841+K00029+K01610+K00855+K01803+K00134+K01602+K00025+K01803+K01803+K00927+K00927+K05298+K03841+K00134+K01100+K03841+K01602+K01602+K00134+K05298+K01807	Carbon fixation in photosynthetic organisms
Metabolism	Carbohydrate metabolism	Glycolysis / Gluconeogenesis	57	304	0.000122642	0.00229515	ko00010	Glyma.01G005400(PFK3);Glyma.01G102500(AKR4C9);Glyma.01G102900(AKR4C9);Glyma.01G118000(PDC4);Glyma.01G223900(--);Glyma.02G165000(OsI_35105);Glyma.02G222400(ALDC);Glyma.02G274000(At5g42250);Glyma.03G066800(AKR4C9);Glyma.03G168700(ADHIII);Glyma.04G086900(PFK3);Glyma.04G092400(PGI1);Glyma.04G213900(ADH1);Glyma.04G240800(ADH1);Glyma.05G000700(At4g26390);Glyma.05G058100(LDHA);Glyma.06G088600(PFK3);Glym…	K00850+K00002+K00002+K01568+K01792+K00873+K01623+K00121+K00002+K00121+K00850+K01810+K18857+K18857+K00873+K00016+K00850+K01610+K01810+K03841+K01568+K00382+K00128+K01834+K00927+K03841+K00850+K01689+K01610+K01785+K01803+K00873+K00134+K00128+K00128+K01785+K01568+K01803+K00128+K18857+K01803+K00382+K00927+K00927+K03841+K00873+K01689+K00134+K03841+K00873+K01810+K00134+K00121+K01792+K00895+K00873+K00873	Glycolysis / Gluconeogenesis
Metabolism	Amino acid metabolism	Tryptophan metabolism	24	107	0.00093339	0.0152843	ko00380	Glyma.01G027400(TAA1);Glyma.01G036000(UGT74B1);Glyma.01G155500(DAO);Glyma.02G029900(UGT74B1);Glyma.02G037600(TAA1);Glyma.04G070100(YUC4);Glyma.04G242500(YUC11);Glyma.05G149500(At4g34880);Glyma.06G179000(TAR2);Glyma.07G241600(LPD1);Glyma.08G002700(ALDH3I1);Glyma.08G106100(At4g34880);Glyma.09G021700(TYDC2);Glyma.10G155400(AMI1);Glyma.12G057400(ALDH3F1);Glyma.13G030400(ALDH3H1);Glyma.13G048100(DAO);…	K16903+K11820+K23947+K11820+K16903+K11816+K11816+K01426+K16903+K00382+K00128+K01426+K01593+K01426+K00128+K00128+K23947+K23947+K23947+K00128+K00837+K01593+K00382+K11816	Tryptophan metabolism
Metabolism	Global and overview maps	Biosynthesis of amino acids	76	507	0.00897302	0.11144	ko01230	Glyma.01G005400(PFK3);Glyma.01G131100(ASP1);Glyma.01G139600(EPSPS-1);Glyma.01G196300(BCAT2);Glyma.02G165000(OsI_35105);Glyma.02G208400(DHAPS-1);Glyma.02G222400(ALDC);Glyma.02G251100(PRO2);Glyma.03G027400(EPSPS-1);Glyma.03G246300(RPI3);Glyma.03G250800(THA1);Glyma.04G080700(AAT-1);Glyma.04G086900(PFK3);Glyma.04G094600(At5g10920);Glyma.04G219200(SK);Glyma.05G000700(At4g26390);Glyma.05G056400(tal);Gl…	K00850+K14455+K00800+K00826+K00873+K01626+K01623+K12657+K00800+K01807+K01620+K14454+K00850+K01755+K00891+K00873+K00616+K00549+K12524+K18649+K00850+K01652+K00053+K00053+K00814+K00640+K00133+K01653+K01834+K00031+K00927+K00850+K01689+K00620+K01803+K01754+K00873+K01696+K01953+K00134+K00053+K00815+K15227+K01803+K00811+K01626+K01953+K01803+K00013+K00927+K00927+K00928+K00817+K00873+K01689+K01649+K00811+…	Biosynthesis of amino acids
Metabolism	Global and overview maps	Carbon metabolism	84	569	0.00918051	0.11144	ko01200	Glyma.01G005400(PFK3);Glyma.01G010200(At1g32060);Glyma.01G131100(ASP1);Glyma.01G199700(GDCSH);Glyma.01G204600(GDH2);Glyma.02G165000(OsI_35105);Glyma.02G222400(ALDC);Glyma.02G274000(At5g42250);Glyma.03G168700(ADHIII);Glyma.03G229400(G6PD4);Glyma.03G246300(RPI3);Glyma.04G015900(GAPB);Glyma.04G080700(AAT-1);Glyma.04G086900(PFK3);Glyma.04G092400(PGI1);Glyma.05G000700(At4g26390);Glyma.05G045900(MLS);G…	K00850+K00855+K14455+K02437+K00261+K00873+K01623+K00121+K00121+K00036+K01807+K05298+K14454+K00850+K01810+K00873+K01638+K00616+K00232+K00029+K05298+K00850+K01610+K01810+K00814+K00640+K15919+K03841+K00382+K00026+K11517+K01834+K00031+K00927+K03841+K00036+K00850+K00029+K00605+K01689+K01610+K00855+K02160+K01803+K01754+K00873+K15893+K00134+K01602+K00025+K00140+K01803+K00232+K15918+K01803+K00382+K00927+…	Carbon metabolism
Metabolism	Amino acid metabolism	Phenylalanine metabolism	15	68	0.00935758	0.11144	ko00360	Glyma.01G131100(ASP1);Glyma.02G038500(maoI);Glyma.04G080700(AAT-1);Glyma.05G149500(At4g34880);Glyma.07G156500(--);Glyma.08G106100(At4g34880);Glyma.09G021700(TYDC2);Glyma.10G155400(AMI1);Glyma.12G161500(At5g53970);Glyma.14G111800(ASP5);Glyma.15G128000(TYDC2);Glyma.16G155800(HPA);Glyma.17G216000(ASP5);Glyma.19G182300(PAL1);MSTRG.6777(At5g53970)	K14455+K00276+K14454+K01426+K07253+K01426+K01593+K01426+K00815+K00811+K01593+K00817+K00811+K10775+K00815	Phenylalanine metabolism
Metabolism	Amino acid metabolism	Glycine, serine and threonine metabolism	25	138	0.014125	0.142337	ko00260	Glyma.01G129400(AGT3);Glyma.01G199700(GDCSH);Glyma.02G038500(maoI);Glyma.03G250800(THA1);Glyma.05G033500(ALDH10A8);Glyma.05G151100(AKHSDH2);Glyma.05G182600(AGT2);Glyma.07G082000(HPR3);Glyma.07G241600(LPD1);Glyma.08G013500(SR);Glyma.08G047800(asd);Glyma.08G144433(gpmA);Glyma.09G004700(GDCST);Glyma.10G064000(OMR1);Glyma.10G281400(HPR);Glyma.11G003500(TSB);Glyma.11G236200(AGT2);Glyma.15G012500(GLYK)…	K00827+K02437+K00276+K01620+K00130+K12524+K00827+K15919+K00382+K12235+K00133+K01834+K00605+K01754+K15893+K01696+K00827+K15918+K00382+K00928+K00605+K00600+K00928+K15893+K01733	Glycine, serine and threonine metabolism
Metabolism	Amino acid metabolism	Arginine and proline metabolism	25	138	0.014125	0.142337	ko00330	Glyma.01G131100(ASP1);Glyma.01G191700(P4H9);Glyma.02G044200(P4H10);Glyma.02G240000(PAO5);Glyma.02G251100(PRO2);Glyma.04G080700(AAT-1);Glyma.05G149500(At4g34880);Glyma.08G002700(ALDH3I1);Glyma.08G106100(At4g34880);Glyma.10G090700(PAO1);Glyma.10G155400(AMI1);Glyma.10G259100(P4H9);Glyma.10G297300(P4H1);Glyma.12G057400(ALDH3F1);Glyma.13G030400(ALDH3H1);Glyma.13G066500(P4H7);Glyma.13G340000(ALDH3F1);G…	K14455+K00472+K00472+K17839+K12657+K14454+K01426+K00128+K01426+K13366+K01426+K00472+K00472+K00128+K00128+K00472+K00128+K00811+K00472+K00294+K00811+K12657+K17839+K00286+K00472	Arginine and proline metabolism
Metabolism	Global and overview maps	Biosynthesis of secondary metabolites	343	2714	0.0190254	0.178023	ko01110	Glyma.01G005400(PFK3);Glyma.01G009500(PLR_Lu1);Glyma.01G036000(UGT74B1);Glyma.01G086900(AOC);Glyma.01G102500(AKR4C9);Glyma.01G102900(AKR4C9);Glyma.01G118000(PDC4);Glyma.01G129400(AGT3);Glyma.01G131100(ASP1);Glyma.01G139600(EPSPS-1);Glyma.01G163100(PER64);Glyma.01G192500(PER51);Glyma.01G196100(ACS3);Glyma.01G196300(BCAT2);Glyma.01G199700(GDCSH);Glyma.01G223900(--);Glyma.02G002000(VTE3);Glyma.02G02…	K00850+K21568+K11820+K10525+K00002+K00002+K01568+K00827+K14455+K00800+K00430+K00430+K01762+K00826+K02437+K01792+K12502+K11820+K00276+K13065+K18693+K10525+K14595+K23260+K09590+K10760+K00873+K05349+K01626+K02492+K01623+K11778+K00430+K00695+K12657+K05933+K05933+K00121+K23558+K15095+K05282+K00800+K00002+K05917+K04035+K15813+K00121+K13496+K13496+K13496+K00036+K00869+K01807+K01620+K09839+K15397+K00975+…	Biosynthesis of secondary metabolites
Metabolism	Global and overview maps	2-Oxocarboxylic acid metabolism	21	122	0.0383306	0.316227	ko01210	Glyma.01G036000(UGT74B1);Glyma.01G131100(ASP1);Glyma.01G196300(BCAT2);Glyma.02G029900(UGT74B1);Glyma.04G080700(AAT-1);Glyma.06G169700(ALS);Glyma.06G283200(PGAAIR);Glyma.06G283251(PGAAIR);Glyma.07G045900(ALAAT2);Glyma.08G047800(asd);Glyma.08G126100(At2g31810);Glyma.08G160500(ICDH-1);Glyma.10G044300(POPTRDRAFT_746969);Glyma.12G122900(PGAAIR);Glyma.13G051600(CYP79D4);Glyma.14G111800(ASP5);Glyma.16G0…	K11820+K14455+K00826+K11820+K14454+K01652+K00053+K00053+K00814+K00133+K01653+K00031+K00620+K00053+K12153+K00811+K00928+K01649+K00811+K00928+K01649	2-Oxocarboxylic acid metabolism
Metabolism	Metabolism of terpenoids and polyketides	Zeatin biosynthesis	12	60	0.0386231	0.316227	ko00908	Glyma.02G148600(IPT3);Glyma.02G184200(ZOG1);Glyma.03G187200(UGT73C5);Glyma.03G187500(UGT73C2);Glyma.03G187700(UGT73C5);Glyma.13G209101(IPT5);Glyma.14G099000(CKX7);Glyma.17G045700(IPT7);Glyma.18G297200(CYP735A2);Glyma.18G297251(IPT5);Glyma.19G187400(UGT73C2);Glyma.20G116500(IPT1)	K10760+K13495+K13496+K13496+K13496+K10760+K00279+K10760+K10717+K10760+K13496+K10760	Zeatin biosynthesis
Metabolism	Amino acid metabolism	Tyrosine metabolism	18	108	0.0678752	0.465444	ko00350	Glyma.01G131100(ASP1);Glyma.02G038500(maoI);Glyma.02G274000(At5g42250);Glyma.03G168700(ADHIII);Glyma.04G080700(AAT-1);Glyma.04G213900(ADH1);Glyma.04G240800(ADH1);Glyma.07G156500(--);Glyma.09G021700(TYDC2);Glyma.12G161500(At5g53970);Glyma.14G111800(ASP5);Glyma.14G121200(ADH1);Glyma.15G114300(FAH);Glyma.15G128000(TYDC2);Glyma.16G155800(HPA);Glyma.17G216000(ASP5);Glyma.19G170100(ADHIII);MSTRG.6777(A…	K14455+K00276+K00121+K00121+K14454+K18857+K18857+K07253+K01593+K00815+K00811+K18857+K01555+K01593+K00817+K00811+K00121+K00815	Tyrosine metabolism
Metabolism	Biosynthesis of other secondary metabolites	Indole alkaloid biosynthesis	2	4	0.0678822	0.465444	ko00901	Glyma.09G021700(TYDC2);Glyma.15G128000(TYDC2)	K01593+K01593	Indole alkaloid biosynthesis
Metabolism	Biosynthesis of other secondary metabolites	Monobactam biosynthesis	5	20	0.0716186	0.465444	ko00261	Glyma.05G151100(AKHSDH2);Glyma.08G047800(asd);Glyma.16G049300(AK1);Glyma.18G221700(DHPS1);Glyma.19G102100(AK1)	K12524+K00133+K00928+K01714+K00928	Monobactam biosynthesis
Metabolism	Amino acid metabolism	Cysteine and methionine metabolism	36	245	0.0736816	0.465444	ko00270	Glyma.01G129400(AGT3);Glyma.01G131100(ASP1);Glyma.01G196100(ACS3);Glyma.01G196300(BCAT2);Glyma.02G007800(LCD);Glyma.02G268200(ACO1);Glyma.02G268500(ACO1);Glyma.04G080700(AAT-1);Glyma.04G251800(dapC);Glyma.05G058100(LDHA);Glyma.05G090100(METE);Glyma.05G108900(ACS2);Glyma.05G151100(AKHSDH2);Glyma.05G182600(AGT2);Glyma.05G222400(ACO1);Glyma.06G110900(dapC);Glyma.07G058800(SAT5);Glyma.07G129000(ACO1)…	K00827+K14455+K01762+K00826+K22207+K05933+K05933+K14454+K23977+K00016+K00549+K01762+K12524+K00827+K05933+K23977+K00640+K05933+K20772+K00133+K00026+K00547+K08967+K01762+K00827+K00815+K00025+K00811+K00837+K00928+K00558+K00811+K00640+K00928+K08967+K00815	Cysteine and methionine metabolism
Metabolism	Carbohydrate metabolism	Pentose phosphate pathway	20	124	0.0746131	0.465444	ko00030	Glyma.01G005400(PFK3);Glyma.02G222400(ALDC);Glyma.03G229400(G6PD4);Glyma.03G246300(RPI3);Glyma.04G086900(PFK3);Glyma.04G092400(PGI1);Glyma.05G056400(tal);Glyma.06G088600(PFK3);Glyma.06G093000(PGI1);Glyma.07G142700(FBP);Glyma.08G182300(FBPban1);Glyma.08G199000(G6PD);Glyma.08G199800(PFK3);Glyma.13G263400(RBSK);Glyma.15G240751(RBSK);Glyma.16G168000(OsI_04558);Glyma.18G193600(FBP);Glyma.19G017200(PGI…	K00850+K01623+K00036+K01807+K00850+K01810+K00616+K00850+K01810+K03841+K03841+K00036+K00850+K00852+K00852+K03841+K03841+K01810+K01807+K00895	Pentose phosphate pathway
Metabolism	Metabolism of other amino acids	Taurine and hypotaurine metabolism	4	15	0.0849414	0.505787	ko00430	Glyma.05G136100(GAD4);Glyma.08G091301(GAD4);Glyma.09G168900(GAD5);Glyma.11G236100(GGT2)	K01580+K01580+K01580+K18592	Taurine and hypotaurine metabolism
Metabolism	Lipid metabolism	Fatty acid degradation	19	120	0.0931021	0.519415	ko00071	Glyma.02G274000(At5g42250);Glyma.03G168700(ADHIII);Glyma.03G221350(LACS1);Glyma.04G213900(ADH1);Glyma.04G240800(ADH1);Glyma.05G180100(ACX2);Glyma.07G043300(CYP704B1);Glyma.07G180100(PED1);Glyma.08G002700(ALDH3I1);Glyma.10G007900(ECI2);Glyma.11G122500(LACS2);Glyma.12G057400(ALDH3F1);Glyma.13G030400(ALDH3H1);Glyma.13G079900(LACS9);Glyma.13G243400(ECI2);Glyma.13G340000(ALDH3F1);Glyma.14G121200(ADH1)…	K00121+K00121+K01897+K18857+K18857+K00232+K20495+K07513+K00128+K07517+K01897+K00128+K00128+K01897+K07517+K00128+K18857+K00232+K00121	Fatty acid degradation
Metabolism	Amino acid metabolism	Phenylalanine, tyrosine and tryptophan biosynthesis	15	91	0.0966396	0.519415	ko00400	Glyma.01G131100(ASP1);Glyma.01G139600(EPSPS-1);Glyma.02G208400(DHAPS-1);Glyma.03G027400(EPSPS-1);Glyma.04G080700(AAT-1);Glyma.04G219200(SK);Glyma.11G003500(TSB);Glyma.12G161500(At5g53970);Glyma.13G055500(TYRAAT1);Glyma.14G111800(ASP5);Glyma.14G176600(DHAPS-1);Glyma.16G155800(HPA);Glyma.17G216000(ASP5);Glyma.18G028800(ASA1);MSTRG.6777(At5g53970)	K14455+K00800+K01626+K00800+K14454+K00891+K01696+K00815+K15227+K00811+K01626+K00817+K00811+K01657+K00815	Phenylalanine, tyrosine and tryptophan biosynthesis
Metabolism	Amino acid metabolism	Alanine, aspartate and glutamate metabolism	19	121	0.0991251	0.519415	ko00250	Glyma.01G129400(AGT3);Glyma.01G131100(ASP1);Glyma.01G204600(GDH2);Glyma.02G293500(PYRB1);Glyma.04G080700(AAT-1);Glyma.04G094600(At5g10920);Glyma.05G136100(GAD4);Glyma.05G182600(AGT2);Glyma.07G045900(ALAAT2);Glyma.08G091301(GAD4);Glyma.09G168900(GAD5);Glyma.11G236200(AGT2);Glyma.11G240200(ASN3);Glyma.14G111800(ASP5);Glyma.14G195000(AS1);Glyma.17G097651(FIS1);Glyma.17G216000(ASP5);Glyma.18G017200(A…	K00827+K14455+K00261+K00609+K14454+K01755+K01580+K00827+K00814+K01580+K01580+K00827+K01953+K00811+K01953+K00294+K00811+K01953+K00261	Alanine, aspartate and glutamate metabolism
Metabolism	Biosynthesis of other secondary metabolites	Tropane, piperidine and pyridine alkaloid biosynthesis	10	56	0.104543	0.526734	ko00960	Glyma.01G131100(ASP1);Glyma.02G038500(maoI);Glyma.04G080700(AAT-1);Glyma.12G161500(At5g53970);Glyma.14G111800(ASP5);Glyma.16G155800(HPA);Glyma.17G216000(ASP5);Glyma.18G036102(At5g06060);Glyma.18G186800(At5g06060);MSTRG.6777(At5g53970)	K14455+K00276+K14454+K00815+K00811+K00817+K00811+K08081+K08081+K00815	Tropane, piperidine and pyridine alkaloid biosynthesis
Metabolism	Amino acid metabolism	Valine, leucine and isoleucine biosynthesis	9	51	0.126427	0.613405	ko00290	Glyma.01G196300(BCAT2);Glyma.06G169700(ALS);Glyma.06G283200(PGAAIR);Glyma.06G283251(PGAAIR);Glyma.08G126100(At2g31810);Glyma.10G064000(OMR1);Glyma.12G122900(PGAAIR);Glyma.17G159702(IPMSB);Glyma.19G120400(GMN56)	K00826+K01652+K00053+K00053+K01653+K01754+K00053+K01649+K01649	Valine, leucine and isoleucine biosynthesis
Metabolism	Biosynthesis of other secondary metabolites	Flavone and flavonol biosynthesis	5	24	0.134543	0.62947	ko00944	Glyma.13G072100(CYP75A1);Glyma.13G254700(FG3);Glyma.13G289000(FG3);Glyma.13G289200(F3GGT1);Glyma.18G085800(F3GGT1)	K13083+K22794+K22794+K22794+K22794	Flavone and flavonol biosynthesis
Metabolism	Carbohydrate metabolism	Ascorbate and aldarate metabolism	16	104	0.139477	0.630053	ko00053	Glyma.02G209000(CLEB3J9);Glyma.06G009800(HISN7);Glyma.08G002700(ALDH3I1);Glyma.09G011100(VTC4);Glyma.10G104100(GLDH);Glyma.10G291100(DHAR2);Glyma.11G078400(APX3);Glyma.11G150243(APX1);Glyma.12G057400(ALDH3F1);Glyma.13G030400(ALDH3H1);Glyma.13G340000(ALDH3F1);Glyma.14G177200(CLEB3J9);Glyma.18G092900(VTC2);Glyma.19G061200(MDAR4);Glyma.19G244600(GME-1);Glyma.19G259400(GULLO6)	K00434+K18649+K00128+K10047+K00225+K21888+K00434+K00434+K00128+K00128+K00128+K00434+K14190+K08232+K10046+K00103	Ascorbate and aldarate metabolism
Metabolism	Glycan biosynthesis and metabolism	Glycosylphosphatidylinositol (GPI)-anchor biosynthesis	9	53	0.150521	0.630788	ko00563	Glyma.08G081300(PIGL);Glyma.08G159600(PIGM);Glyma.11G086100(--);Glyma.13G128600(DPMS2);Glyma.17G068567(PIGB);Glyma.17G068633(PIGB);Glyma.18G212600(Pigq);Glyma.20G019967(--);Glyma.20G034600(GPI8)	K03434+K05284+K03858+K09658+K05286+K05286+K03860+K07542+K05290	Glycosylphosphatidylinositol (GPI)-anchor biosynthesis
Metabolism	Metabolism of terpenoids and polyketides	Brassinosteroid biosynthesis	5	25	0.153181	0.630788	ko00905	Glyma.02G120700(BA13);Glyma.06G215200(CYP734A1);Glyma.08G250000(BA13);Glyma.16G008600(CYP92C6);Glyma.17G118100(CYP734A1)	K09590+K15639+K09590+K20623+K15639	Brassinosteroid biosynthesis
Environmental Information Processing	Membrane transport	ABC transporters	13	83	0.154774	0.630788	ko02010	Glyma.04G211800(ABCG5);Glyma.06G154500(ABCG5);Glyma.08G326200(ABCC3);Glyma.10G055000(ABCB1);Glyma.10G227300(ABCC10);Glyma.12G135300(Os02g0190300);Glyma.13G142100(ABCB1);Glyma.13G279800(ABCG9);Glyma.16G011000(ABCB19);Glyma.16G071000(ABCB26);Glyma.16G172500(ABCC10);Glyma.17G259100(ABCB14);Glyma.19G184300(ABCB1)	K05681+K05681+K05666+K05658+K05666+K05658+K05658+K05681+K05658+K05657+K05666+K05658+K05658	ABC transporters
Metabolism	Lipid metabolism	Fatty acid elongation	10	61	0.158901	0.630788	ko00062	Glyma.03G260300(KCS1);Glyma.04G057800(FDH);Glyma.08G261100(CUT1);Glyma.10G274400(CUT1);Glyma.11G245600(KCR1);Glyma.15G042500(KCS12);Glyma.18G011600(KCR1);Glyma.18G253100(--);Glyma.20G115500(CUT1);Glyma.20G240900(KCS19)	K15397+K15397+K15397+K15397+K10251+K15397+K10251+K01074+K15397+K15397	Fatty acid elongation
Metabolism	Carbohydrate metabolism	Fructose and mannose metabolism	20	140	0.182375	0.689284	ko00051	Glyma.01G005400(PFK3);Glyma.02G222400(ALDC);Glyma.04G086900(PFK3);Glyma.06G088600(PFK3);Glyma.06G292400(MAN2);Glyma.07G142700(FBP);Glyma.08G182300(FBPban1);Glyma.08G199800(PFK3);Glyma.09G280100(GER2);Glyma.10G059500(TIM);Glyma.13G336200(TPIP1);Glyma.13G344500(FRK2);Glyma.15G038100(TPIP1);Glyma.16G168000(OsI_04558);Glyma.16G220300(MAN6);Glyma.17G252400(MAN7);Glyma.18G193600(FBP);Glyma.18G208900(GE…	K00850+K01623+K00850+K00850+K19355+K03841+K03841+K00850+K02377+K01803+K01803+K00847+K01803+K03841+K19355+K19355+K03841+K02377+K00966+K00895	Fructose and mannose metabolism
Metabolism	Amino acid metabolism	Histidine metabolism	9	56	0.190521	0.689284	ko00340	Glyma.06G009800(HISN7);Glyma.08G002700(ALDH3I1);Glyma.12G057400(ALDH3F1);Glyma.13G030400(ALDH3H1);Glyma.13G340000(ALDH3F1);Glyma.15G131700(HISN8);Glyma.16G155800(HPA);Glyma.18G093200(HISN4);Glyma.18G108300(HISN4)	K18649+K00128+K00128+K00128+K00128+K00013+K00817+K01663+K01663	Histidine metabolism
Metabolism	Biosynthesis of other secondary metabolites	Isoquinoline alkaloid biosynthesis	9	56	0.190521	0.689284	ko00950	Glyma.01G131100(ASP1);Glyma.02G038500(maoI);Glyma.04G080700(AAT-1);Glyma.09G021700(TYDC2);Glyma.12G161500(At5g53970);Glyma.14G111800(ASP5);Glyma.15G128000(TYDC2);Glyma.17G216000(ASP5);MSTRG.6777(At5g53970)	K14455+K00276+K14454+K01593+K00815+K00811+K01593+K00811+K00815	Isoquinoline alkaloid biosynthesis
Metabolism	Metabolism of other amino acids	Cyanoamino acid metabolism	16	110	0.194683	0.689284	ko00460	Glyma.02G186800(BACOVA_02659);Glyma.07G151800(BGLU11);Glyma.07G258600(BGLU46);Glyma.07G258700(BGLU46);Glyma.11G129500(BGLU12);Glyma.11G129800(BGLU12);Glyma.11G180900(NIT4A);Glyma.11G236100(GGT2);Glyma.12G222900(BGLU18);Glyma.13G051600(CYP79D4);Glyma.13G235550(BGLU32);Glyma.13G278700(BGLU18);Glyma.18G065367(--);Glyma.18G150000(SHM1);MSTRG.35087(--);MSTRG.6686(RDM1)	K05349+K01188+K05350+K05350+K01188+K01188+K13035+K18592+K05350+K12153+K01188+K05350+K05349+K00600+K05349+K01188	Cyanoamino acid metabolism
Organismal Systems	Environmental adaptation	Plant-pathogen interaction	58	452	0.204875	0.70628	ko04626	Glyma.02G059600(CML41);Glyma.02G108700(CML46);Glyma.02G182900(CPK32);Glyma.02G305600(HSP90-6);Glyma.03G157800(CML8);Glyma.03G260300(KCS1);Glyma.04G057800(FDH);Glyma.04G076432(CNGC14);Glyma.05G047100(--);Glyma.05G064100(CPK15);Glyma.06G189600(CPK10);Glyma.07G066800(MMK2);Glyma.07G232400(CPK17);Glyma.08G018900(RBOHA);Glyma.08G019667(CPK3);Glyma.08G032900(HSC80);Glyma.08G180800(BAK1);Glyma.08G223400…	K13448+K02183+K13412+K09487+K13448+K15397+K15397+K05391+K13448+K13412+K13412+K20600+K13412+K13447+K13412+K04079+K13416+K13413+K15397+K04079+K13448+K12795+K04079+K02183+K18835+K13424+K13412+K15397+K13430+K13448+K04079+K13448+K13459+K13412+K09487+K04079+K13448+K09487+K13448+K15397+K13449+K05391+K13425+K13448+K04079+K13412+K13448+K09487+K04079+K13457+K13457+K13456+K02183+K02183+K13457+K15397+K13458+…	Plant-pathogen interaction
Metabolism	Amino acid metabolism	Lysine biosynthesis	5	28	0.214694	0.71239	ko00300	Glyma.05G151100(AKHSDH2);Glyma.08G047800(asd);Glyma.16G049300(AK1);Glyma.18G221700(DHPS1);Glyma.19G102100(AK1)	K12524+K00133+K00928+K01714+K00928	Lysine biosynthesis
Cellular Processes	Transport and catabolism	Phagosome	24	176	0.217524	0.71239	ko04145	Glyma.01G197500(TUBA2);Glyma.04G202900(CNX1);Glyma.05G110200(TUBA3);Glyma.05G199200(CNX1);Glyma.05G207500(TUBB1);Glyma.05G214100(VATE);Glyma.05G214200(VATE);Glyma.06G162600(CNX1);Glyma.06G227200(sec61a);Glyma.07G023400(VHA-D);Glyma.08G006500(At5g07340);Glyma.08G014200(TUBB1);Glyma.08G090500(VHA-F);Glyma.11G155259(At2g45070);Glyma.12G050700(CRT3);Glyma.12G156800(sec61a);Glyma.12G168500(Os02g017840…	K07374+K08054+K07374+K08054+K07375+K02150+K02150+K08054+K10956+K02149+K08054+K07375+K02151+K09481+K08057+K10956+K07342+K09481+K10956+K02152+K07375+K04392+K08057+K08517	Phagosome
Metabolism	Carbohydrate metabolism	Pyruvate metabolism	30	227	0.236536	0.755762	ko00620	Glyma.02G165000(OsI_35105);Glyma.04G083100(At1g67280);Glyma.05G000700(At4g26390);Glyma.05G045900(MLS);Glyma.05G058100(LDHA);Glyma.05G227400(MODA);Glyma.06G084550(At1g67280);Glyma.06G091500(PCKA);Glyma.07G241600(LPD1);Glyma.08G002700(ALDH3I1);Glyma.08G063800(PMDH2);Glyma.08G201200(NADP-ME4);Glyma.09G203500(PCKA);Glyma.09G248900(ACCB-1);Glyma.10G255100(PKP1);Glyma.12G057400(ALDH3F1);Glyma.13G030400…	K00873+K01759+K00873+K01638+K00016+K00029+K01759+K01610+K00382+K00128+K00026+K00029+K01610+K02160+K00873+K00128+K00128+K00025+K01512+K00128+K00382+K00873+K01638+K01649+K02160+K00873+K01649+K00873+K00873+K01962	Pyruvate metabolism
Metabolism	Biosynthesis of other secondary metabolites	Glucosinolate biosynthesis	4	22	0.24299	0.757898	ko00966	Glyma.01G036000(UGT74B1);Glyma.01G196300(BCAT2);Glyma.02G029900(UGT74B1);Glyma.13G051600(CYP79D4)	K11820+K00826+K11820+K12153	Glucosinolate biosynthesis
Metabolism	Carbohydrate metabolism	Inositol phosphate metabolism	19	140	0.25707	0.783166	ko00562	Glyma.04G196700(NPC6);Glyma.05G132200(SAL1);Glyma.06G009800(HISN7);Glyma.07G107000(IP5P9);Glyma.08G138200(INPS1);Glyma.09G011100(VTC4);Glyma.10G059500(TIM);Glyma.11G230100(PLC2);Glyma.12G240900(IPK2b);Glyma.13G255700(ALDH6B2);Glyma.13G336200(TPIP1);Glyma.14G059400(PLC6);Glyma.15G038100(TPIP1);Glyma.17G089000(ITPK1);Glyma.18G027300(PLC6);Glyma.18G038800(ITPK4);Glyma.18G064000(NPC1);Glyma.19G130700…	K01114+K15422+K18649+K01099+K01858+K10047+K01803+K05857+K00915+K00140+K01803+K05857+K01803+K00913+K05857+K01765+K01114+K00889+K00913	Inositol phosphate metabolism
Metabolism	Metabolism of terpenoids and polyketides	Sesquiterpenoid and triterpenoid biosynthesis	6	38	0.26919	0.801452	ko00909	Glyma.03G121300(GgbAS1);Glyma.07G001300(GgbAS1);Glyma.12G038200(SS2);Glyma.13G250400(TPS4);Glyma.14G090400(SQE1);Glyma.15G065600(GgbAS1)	K15813+K15813+K00801+K14175+K00511+K15813	Sesquiterpenoid and triterpenoid biosynthesis
Metabolism	Metabolism of cofactors and vitamins	Thiamine metabolism	7	47	0.294286	0.8567	ko00730	Glyma.09G096800(At5g35170);Glyma.13G213500(TKT2);Glyma.15G099300(TKT2);Glyma.17G021800(TKT2);Glyma.17G066500(Os07g0190000);Glyma.17G128300(ADK-B);Glyma.19G088000(At3g01820)	K00939+K01662+K01662+K01662+K01662+K00939+K00939	Thiamine metabolism
Genetic Information Processing	Folding, sorting and degradation	Protein export	14	105	0.32177	0.857842	ko03060	Glyma.01G029000(--);Glyma.02G204600(srpra);Glyma.04G053600(SecA);Glyma.05G219400(BIP4);Glyma.06G227200(sec61a);Glyma.09G232500(SRP14);Glyma.10G228500(--);Glyma.11G155259(At2g45070);Glyma.12G156800(sec61a);Glyma.12G168500(Os02g0178400);Glyma.12G171400(At2g45070);Glyma.12G230900(sec61a);Glyma.17G073300(srpra);Glyma.18G007600(At2g22425)	K12272+K13431+K03070+K09490+K10956+K03104+K03070+K09481+K10956+K07342+K09481+K10956+K13431+K12946	Protein export
Metabolism	Metabolism of cofactors and vitamins	Lipoic acid metabolism	2	10	0.323032	0.857842	ko00785	Glyma.20G134600(LIP2);Glyma.U031222(LIP1-2)	K23735+K03644	Lipoic acid metabolism
Metabolism	Biosynthesis of other secondary metabolites	Betalain biosynthesis	2	10	0.323032	0.857842	ko00965	Glyma.09G021700(TYDC2);Glyma.15G128000(TYDC2)	K01593+K01593	Betalain biosynthesis
Metabolism	Metabolism of terpenoids and polyketides	Limonene and pinene degradation	4	25	0.323811	0.857842	ko00903	Glyma.08G002700(ALDH3I1);Glyma.12G057400(ALDH3F1);Glyma.13G030400(ALDH3H1);Glyma.13G340000(ALDH3F1)	K00128+K00128+K00128+K00128	Limonene and pinene degradation
Metabolism	Lipid metabolism	Cutin, suberine and wax biosynthesis	8	57	0.332462	0.857842	ko00073	Glyma.03G160100(CYP94A1);Glyma.07G009900(HTH);Glyma.07G043300(CYP704B1);Glyma.08G015600(CYP86A22);Glyma.08G015650(CYP86A8);Glyma.08G193100(HTH);Glyma.19G096100(HHT1);Glyma.19G162100(CYP94A1)	K13407+K15403+K20495+K15398+K15398+K15403+K15400+K13407	Cutin, suberine and wax biosynthesis
Metabolism	Global and overview maps	Metabolic pathways	565	4840	0.333969	0.857842	ko01100	Glyma.01G005400(PFK3);Glyma.01G006800(PME53);Glyma.01G010200(At1g32060);Glyma.01G027400(TAA1);Glyma.01G036000(UGT74B1);Glyma.01G040200(GSTU18);Glyma.01G049700(At1g11820);Glyma.01G086900(AOC);Glyma.01G102500(AKR4C9);Glyma.01G102900(AKR4C9);Glyma.01G115900(LHCB4.2);Glyma.01G118000(PDC4);Glyma.01G129400(AGT3);Glyma.01G131100(ASP1);Glyma.01G139600(EPSPS-1);Glyma.01G163100(PER64);Glyma.01G191700(P4H9)…	K00850+K01051+K00855+K16903+K11820+K00799+K19891+K10525+K00002+K00002+K08915+K01568+K00827+K14455+K00800+K00430+K00472+K00430+K01762+K00826+K02437+K00261+K01792+K01051+K12502+K03942+K22207+K01051+K01051+K01728+K11820+K16903+K00276+K00472+K02641+K01179+K08907+K13065+K00729+K10525+K14595+K04713+K01510+K09590+K10760+K00799+K00873+K00942+K05349+K01001+K01626+K00434+K02492+K01623+K00430+K00767+K17839+…	Metabolic pathways
Metabolism	Biosynthesis of other secondary metabolites	Biosynthesis of various antibiotics	1	4	0.387139	0.959444	ko00998	Glyma.01G009500(PLR_Lu1)	K21568	Biosynthesis of various antibiotics
Metabolism	Metabolism of other amino acids	beta-Alanine metabolism	14	110	0.388172	0.959444	ko00410	Glyma.02G038500(maoI);Glyma.02G240000(PAO5);Glyma.05G136100(GAD4);Glyma.05G180100(ACX2);Glyma.08G002700(ALDH3I1);Glyma.08G091301(GAD4);Glyma.09G168900(GAD5);Glyma.10G090700(PAO1);Glyma.12G057400(ALDH3F1);Glyma.13G030400(ALDH3H1);Glyma.13G255700(ALDH6B2);Glyma.13G340000(ALDH3F1);Glyma.14G125300(ACX1.2);Glyma.18G116300(PAO2)	K00276+K17839+K01580+K00232+K00128+K01580+K01580+K13366+K00128+K00128+K00140+K00128+K00232+K17839	beta-Alanine metabolism
Metabolism	Amino acid metabolism	Valine, leucine and isoleucine degradation	14	111	0.401661	0.9744	ko00280	Glyma.01G129400(AGT3);Glyma.01G196300(BCAT2);Glyma.05G182600(AGT2);Glyma.07G180100(PED1);Glyma.07G241600(LPD1);Glyma.08G002700(ALDH3I1);Glyma.11G236200(AGT2);Glyma.12G057400(ALDH3F1);Glyma.13G030400(ALDH3H1);Glyma.13G255700(ALDH6B2);Glyma.13G340000(ALDH3F1);Glyma.15G143100(LPD2);Glyma.17G145600(At4g16800);Glyma.19G128600(HMGCL)	K00827+K00826+K00827+K07513+K00382+K00128+K00827+K00128+K00128+K00140+K00128+K00382+K05607+K01640	Valine, leucine and isoleucine degradation
Metabolism	Amino acid metabolism	Arginine biosynthesis	9	70	0.416675	0.992444	ko00220	Glyma.01G131100(ASP1);Glyma.01G204600(GDH2);Glyma.04G080700(AAT-1);Glyma.04G094600(At5g10920);Glyma.07G045900(ALAAT2);Glyma.10G044300(POPTRDRAFT_746969);Glyma.14G111800(ASP5);Glyma.17G216000(ASP5);Glyma.19G111000(GDH1)	K14455+K00261+K14454+K01755+K00814+K00620+K00811+K00811+K00261	Arginine biosynthesis
Metabolism	Lipid metabolism	Biosynthesis of unsaturated fatty acids	6	46	0.439478	1	ko01040	Glyma.05G180100(ACX2);Glyma.07G180100(PED1);Glyma.11G245600(KCR1);Glyma.13G038600(S-ACP-DES6);Glyma.14G125300(ACX1.2);Glyma.18G011600(KCR1)	K00232+K07513+K10251+K03921+K00232+K10251	Biosynthesis of unsaturated fatty acids
Metabolism	Carbohydrate metabolism	Glyoxylate and dicarboxylate metabolism	18	148	0.440775	1	ko00630	Glyma.01G199700(GDCSH);Glyma.05G045900(MLS);Glyma.07G082000(HPR3);Glyma.07G241600(LPD1);Glyma.08G063800(PMDH2);Glyma.08G096800(GLO1);Glyma.09G004700(GDCST);Glyma.10G281400(HPR);Glyma.13G046200(RBCS-1);Glyma.13G104800(Os10g0478200);Glyma.15G012500(GLYK);Glyma.15G143100(LPD2);Glyma.17G012000(GDCST);Glyma.17G128100(MLS);Glyma.18G150000(SHM1);Glyma.19G046600(RBCS-1);Glyma.19G046800(RBCS-1);Glyma.20G1…	K02437+K01638+K15919+K00382+K00026+K11517+K00605+K15893+K01602+K00025+K15918+K00382+K00605+K01638+K00600+K01602+K01602+K15893	Glyoxylate and dicarboxylate metabolism
Metabolism	Metabolism of terpenoids and polyketides	Terpenoid backbone biosynthesis	13	106	0.449521	1	ko00900	Glyma.02G226200(At5g58770);Glyma.03G239000(At5g27450);Glyma.05G026200(CHLP);Glyma.06G127200(PMK);Glyma.10G003300(At2g17570);Glyma.10G279800(MVD2);Glyma.13G213500(TKT2);Glyma.15G099300(TKT2);Glyma.16G089000(DXR);Glyma.17G021800(TKT2);Glyma.17G066500(Os07g0190000);Glyma.17G100700(CHLP);Glyma.20G109900(MVD2)	K11778+K00869+K10960+K00938+K11778+K01597+K01662+K01662+K00099+K01662+K01662+K10960+K01597	Terpenoid backbone biosynthesis
Metabolism	Metabolism of terpenoids and polyketides	Carotenoid biosynthesis	9	73	0.467911	1	ko00906	Glyma.02G104300(AOG);Glyma.03G253500(VDE1);Glyma.05G140900(NCED2);Glyma.07G212700(CYP707A4);Glyma.08G176300(NCED1);Glyma.08G306200(PSY);Glyma.14G082900(CYP707A1);Glyma.15G250100(NCED1);Glyma.18G111900(PSY)	K14595+K09839+K09840+K09843+K09840+K02291+K09843+K09840+K02291	Carotenoid biosynthesis
Metabolism	Carbohydrate metabolism	Propanoate metabolism	9	74	0.484817	1	ko00640	Glyma.05G058100(LDHA);Glyma.05G180100(ACX2);Glyma.07G241600(LPD1);Glyma.09G248900(ACCB-1);Glyma.13G255700(ALDH6B2);Glyma.14G125300(ACX1.2);Glyma.15G143100(LPD2);Glyma.18G243500(ACCB-1);MSTRG.12993(CAC3)	K00016+K00232+K00382+K02160+K00140+K00232+K00382+K02160+K01962	Propanoate metabolism
Metabolism	Metabolism of terpenoids and polyketides	Monoterpenoid biosynthesis	2	14	0.491325	1	ko00902	Glyma.03G014300(SDR1);Glyma.09G262800(SDR1)	K15095+K15095	Monoterpenoid biosynthesis
Metabolism	Lipid metabolism	Steroid biosynthesis	11	92	0.49608	1	ko00100	Glyma.02G267100(LIP2);Glyma.03G002500(3BETAHSD/D2);Glyma.03G115300(CYP51G1);Glyma.05G053300(SMO1-1);Glyma.06G020700(SMT2);Glyma.09G186900(At1g20050);Glyma.11G126300(3BETAHSD/D3);Glyma.12G038200(SS2);Glyma.12G050900(3BETAHSD/D3);Glyma.14G050400(LIP2);Glyma.14G090400(SQE1)	K01052+K23558+K05917+K14423+K08242+K01824+K23558+K00801+K23558+K01052+K00511	Steroid biosynthesis
Metabolism	Energy metabolism	Oxidative phosphorylation	30	258	0.507664	1	ko00190	Glyma.02G003300(At5g08530);Glyma.02G209900(PPA1);Glyma.03G214500(At2g47690);Glyma.03G262000(PPA1);Glyma.04G179100(At5g47890);Glyma.05G074400(CYC1-2);Glyma.05G214100(VATE);Glyma.05G214200(VATE);Glyma.06G076300(PMA4);Glyma.07G023400(VHA-D);Glyma.07G025900(PMA4);Glyma.07G048300(PPA1);Glyma.07G117000(At5g47030);Glyma.08G090500(VHA-F);Glyma.09G184500(At3g18410);Glyma.09G271600(At3g08610);Glyma.10G2933…	K03942+K01507+K03938+K01507+K03946+K00413+K02150+K02150+K01535+K02149+K01535+K01507+K02134+K02151+K03966+K03945+K02257+K11352+K05577+K03939+K02152+K01535+K02115+K03941+K02265+K01535+K02115+K02267+K11353+K00411	Oxidative phosphorylation
Metabolism	Lipid metabolism	alpha-Linolenic acid metabolism	13	111	0.519053	1	ko00592	Glyma.01G086900(AOC);Glyma.02G099200(AOC);Glyma.04G213900(ADH1);Glyma.04G240800(ADH1);Glyma.05G180100(ACX2);Glyma.07G129900(PLA2-ALPHA);Glyma.07G180100(PED1);Glyma.14G121200(ADH1);Glyma.14G125300(ACX1.2);Glyma.17G049900(OPR3);Glyma.17G246500(AOS1);Glyma.18G280900(AOC);Glyma.19G057500(OPR2)	K10525+K10525+K18857+K18857+K00232+K01047+K07513+K18857+K00232+K05894+K01723+K10525+K05894	alpha-Linolenic acid metabolism
Environmental Information Processing	Signal transduction	Phosphatidylinositol signaling system	16	138	0.529036	1	ko04070	Glyma.02G108700(CML46);Glyma.05G132200(SAL1);Glyma.06G009800(HISN7);Glyma.07G107000(IP5P9);Glyma.09G011100(VTC4);Glyma.09G236800(CML46);Glyma.11G230100(PLC2);Glyma.12G240900(IPK2b);Glyma.13G065500(VIP2);Glyma.14G059400(PLC6);Glyma.17G089000(ITPK1);Glyma.18G027300(PLC6);Glyma.19G130700(PIP5K4);Glyma.19G160100(CAM1-1);Glyma.20G034200(CML46);Glyma.20G136300(ITPK3)	K02183+K15422+K18649+K01099+K10047+K02183+K05857+K00915+K13024+K05857+K00913+K05857+K00889+K02183+K02183+K00913	Phosphatidylinositol signaling system
Metabolism	Carbohydrate metabolism	C5-Branched dibasic acid metabolism	2	15	0.5292	1	ko00660	Glyma.06G169700(ALS);Glyma.08G126100(At2g31810)	K01652+K01653	C5-Branched dibasic acid metabolism
Metabolism	Carbohydrate metabolism	Butanoate metabolism	6	51	0.543157	1	ko00650	Glyma.05G136100(GAD4);Glyma.06G169700(ALS);Glyma.08G091301(GAD4);Glyma.08G126100(At2g31810);Glyma.09G168900(GAD5);Glyma.19G128600(HMGCL)	K01580+K01652+K01580+K01653+K01580+K01640	Butanoate metabolism
Metabolism	Metabolism of cofactors and vitamins	Pantothenate and CoA biosynthesis	8	69	0.548426	1	ko00770	Glyma.01G196300(BCAT2);Glyma.03G212300(COAE);Glyma.06G169700(ALS);Glyma.06G283200(PGAAIR);Glyma.06G283251(PGAAIR);Glyma.08G126100(At2g31810);Glyma.12G122900(PGAAIR);Glyma.19G209400(COAE)	K00826+K00859+K01652+K00053+K00053+K01653+K00053+K00859	Pantothenate and CoA biosynthesis
Metabolism	Glycan biosynthesis and metabolism	Glycosphingolipid biosynthesis - ganglio series	1	7	0.57555	1	ko00604	Glyma.20G240000(HEXO1)	K12373	Glycosphingolipid biosynthesis - ganglio series
Metabolism	Carbohydrate metabolism	Starch and sucrose metabolism	40	354	0.578088	1	ko00500	Glyma.01G049700(At1g11820);Glyma.02G049000(Os09g0533900);Glyma.02G186800(BACOVA_02659);Glyma.02G240400(SUS6);Glyma.04G008400(At4g39010);Glyma.04G011900(AGPS1);Glyma.04G092400(PGI1);Glyma.04G103600(TPPJ);Glyma.04G119700(TPPA);Glyma.04G237900(TPP2);Glyma.05G056300(INVA);Glyma.05G179800(TPPJ);Glyma.05G221851(ISA1);Glyma.06G011700(AGPS1);Glyma.06G075100(At4g31140);Glyma.06G093000(PGI1);Glyma.07G15180…	K19891+K01179+K05349+K00695+K01179+K00975+K01810+K01087+K01087+K01087+K01193+K01087+K01214+K00975+K19893+K01810+K01188+K05350+K05350+K19891+K19891+K00703+K19892+K01193+K01179+K01188+K01188+K00975+K05350+K00688+K01188+K05350+K00847+K19891+K19892+K00963+K05349+K01810+K05349+K01188	Starch and sucrose metabolism
Metabolism	Metabolism of cofactors and vitamins	Ubiquinone and other terpenoid-quinone biosynthesis	13	117	0.598793	1	ko00130	Glyma.02G002000(VTE3);Glyma.04G194200(4CLL9);Glyma.05G075100(4CLL9);Glyma.08G329700(4CLL1);Glyma.09G211102(4CLL2);Glyma.09G272651(PPT1);Glyma.11G064700(At4g36750);Glyma.12G161500(At5g53970);Glyma.15G064700(At4g27270);Glyma.18G139700(MENB);Glyma.20G211500(VTE3);MSTRG.35567(TTM3);MSTRG.6777(At5g53970)	K12502+K01904+K01904+K01904+K01904+K06125+K03809+K00815+K03809+K01661+K12502+K12501+K00815	Ubiquinone and other terpenoid-quinone biosynthesis
Metabolism	Metabolism of other amino acids	Glutathione metabolism	21	194	0.653848	1	ko00480	Glyma.01G040200(GSTU18);Glyma.02G154300(GSTF13);Glyma.02G209000(CLEB3J9);Glyma.03G073704(HSP26-A);Glyma.03G229400(G6PD4);Glyma.07G139600(HSP26-A);Glyma.07G140700(HSP26-A);Glyma.08G118800(HSP26-A);Glyma.08G160500(ICDH-1);Glyma.08G174700(GST3);Glyma.08G199000(G6PD);Glyma.10G192900(HSP26-A);Glyma.10G291100(DHAR2);Glyma.11G024000(GPX8);Glyma.11G078400(APX3);Glyma.11G150243(APX1);Glyma.11G236100(GGT2)…	K00799+K00799+K00434+K00799+K00036+K00799+K00799+K00799+K00031+K00799+K00036+K00799+K21888+K00432+K00434+K00434+K18592+K00434+K01255+K00799+K00799	Glutathione metabolism
Metabolism	Lipid metabolism	Fatty acid biosynthesis	9	86	0.670955	1	ko00061	Glyma.03G221350(LACS1);Glyma.09G248900(ACCB-1);Glyma.11G122500(LACS2);Glyma.12G027300(MOD1);Glyma.13G038600(S-ACP-DES6);Glyma.13G079900(LACS9);Glyma.16G042000(At3g03980);Glyma.18G243500(ACCB-1);MSTRG.12993(CAC3)	K01897+K02160+K01897+K00208+K03921+K01897+K00059+K02160+K01962	Fatty acid biosynthesis
Metabolism	Global and overview maps	Fatty acid metabolism	15	142	0.67931	1	ko01212	Glyma.03G221350(LACS1);Glyma.05G180100(ACX2);Glyma.07G180100(PED1);Glyma.09G248900(ACCB-1);Glyma.11G122500(LACS2);Glyma.11G245600(KCR1);Glyma.12G027300(MOD1);Glyma.13G038600(S-ACP-DES6);Glyma.13G079900(LACS9);Glyma.14G125300(ACX1.2);Glyma.16G042000(At3g03980);Glyma.18G011600(KCR1);Glyma.18G243500(ACCB-1);Glyma.18G253100(--);MSTRG.12993(CAC3)	K01897+K00232+K07513+K02160+K01897+K10251+K00208+K03921+K01897+K00232+K00059+K10251+K02160+K01074+K01962	Fatty acid metabolism
Metabolism	Metabolism of cofactors and vitamins	Vitamin B6 metabolism	3	30	0.688054	1	ko00750	Glyma.04G093600(PPOX1);Glyma.06G133700(PLR1);MSTRG.19519(TS1)	K23998+K05275+K01733	Vitamin B6 metabolism
Metabolism	Lipid metabolism	Ether lipid metabolism	6	60	0.703936	1	ko00565	Glyma.04G060900(pldZ);Glyma.04G196700(NPC6);Glyma.06G068600(PLD1);Glyma.07G129900(PLA2-ALPHA);Glyma.09G055301(PLDDELTA);Glyma.18G064000(NPC1)	K16860+K01114+K01115+K01047+K01115+K01114	Ether lipid metabolism
Metabolism	Amino acid metabolism	Lysine degradation	8	80	0.716836	1	ko00310	Glyma.06G109733(ASHR1);Glyma.07G241600(LPD1);Glyma.08G002700(ALDH3I1);Glyma.12G057400(ALDH3F1);Glyma.13G030400(ALDH3H1);Glyma.13G340000(ALDH3F1);Glyma.15G143100(LPD2);Glyma.20G160600(SUVR3)	K11426+K00382+K00128+K00128+K00128+K00128+K00382+K11433	Lysine degradation
Cellular Processes	Transport and catabolism	Endocytosis	40	376	0.730796	1	ko04144	Glyma.01G199000(AP2M);Glyma.02G093200(HSP70-4);Glyma.02G228400(CHC1);Glyma.03G171100(HSP70);Glyma.03G259200(RABA3);Glyma.05G052200(spg21);Glyma.06G068600(PLD1);Glyma.07G112500(ARPC5A);Glyma.09G003700(RABA4D);Glyma.09G055301(PLDDELTA);Glyma.09G165700(AGD15);Glyma.10G063400(VPS37-1);Glyma.10G195600(VPS60-2);Glyma.10G266600(BRO1);Glyma.11G078200(ERD7);Glyma.11G099100(ELC);Glyma.11G184700(SKD1);Glyma…	K11826+K03283+K04646+K03283+K07904+K19367+K01115+K05754+K07904+K01115+K12486+K12185+K12198+K12200+K19366+K12183+K12196+K12193+K12196+K12185+K03283+K03283+K07904+K12196+K07901+K12471+K12197+K03283+K03283+K12486+K07904+K19476+K18443+K18442+K03283+K00889+K03283+K10365+K07904+K11866	Endocytosis
Metabolism	Biosynthesis of other secondary metabolites	Phenylpropanoid biosynthesis	44	414	0.741364	1	ko00940	Glyma.01G163100(PER64);Glyma.01G192500(PER51);Glyma.02G069100(SHT);Glyma.02G105300(TOGT1);Glyma.02G186800(BACOVA_02659);Glyma.02G233900(GSVIVT00023967001);Glyma.03G032700(GT5);Glyma.03G070300(SCPL11);Glyma.04G194200(4CLL9);Glyma.05G075100(4CLL9);Glyma.05G125900(At1g30760);Glyma.06G137100(COMT1);Glyma.06G137300(COMT1);Glyma.07G151800(BGLU11);Glyma.07G214700(CCOMT);Glyma.07G258600(BGLU46);Glyma.07G…	K00430+K00430+K13065+K23260+K05349+K00430+K12356+K09756+K01904+K01904+K22395+K13066+K13066+K01188+K00588+K05350+K05350+K00430+K13065+K13065+K01904+K00430+K12355+K01904+K00430+K01188+K01188+K00430+K05350+K01188+K05350+K00430+K09753+K00430+K00430+K00430+K00430+K00083+K05349+K13065+K00430+K10775+K05349+K01188	Phenylpropanoid biosynthesis
Metabolism	Metabolism of cofactors and vitamins	Riboflavin metabolism	4	46	0.79232	1	ko00740	Glyma.08G058800(FHY);Glyma.08G093500(PAP3);Glyma.09G111000(NUDT23);Glyma.10G286400(RIBF2)	K20884+K14379+K18453+K22949	Riboflavin metabolism
Cellular Processes	Transport and catabolism	Peroxisome	17	174	0.799702	1	ko04146	Glyma.03G221350(LACS1);Glyma.03G239000(At5g27450);Glyma.05G180100(ACX2);Glyma.06G144500(SODA);Glyma.07G180100(PED1);Glyma.07G204200(NUDT15);Glyma.08G096800(GLO1);Glyma.08G160500(ICDH-1);Glyma.11G122500(LACS2);Glyma.11G125400(PEX13);Glyma.12G178800(SODCP);Glyma.12G221000(--);Glyma.13G079900(LACS9);Glyma.13G232567(NUDT15);Glyma.14G125300(ACX1.2);Glyma.16G153900(SODCC.2);Glyma.19G128600(HMGCL)	K01897+K00869+K00232+K04564+K07513+K17879+K11517+K00031+K01897+K13344+K04565+K13348+K01897+K17879+K00232+K04565+K01640	Peroxisome
Metabolism	Metabolism of terpenoids and polyketides	Diterpenoid biosynthesis	5	58	0.813531	1	ko00904	Glyma.03G019800(GA20OX2);Glyma.09G149200(GA20OX1);Glyma.15G012100(LE);Glyma.15G263332(TPS4);Glyma.16G200800(GA20OX2)	K05282+K05282+K04124+K04121+K05282	Diterpenoid biosynthesis
Metabolism	Biosynthesis of other secondary metabolites	Stilbenoid, diarylheptanoid and gingerol biosynthesis	5	59	0.825143	1	ko00945	Glyma.02G069100(SHT);Glyma.07G214700(CCOMT);Glyma.08G311500(SHT);Glyma.08G311600(SHT);Glyma.18G103500(SHT)	K13065+K00588+K13065+K13065+K13065	Stilbenoid, diarylheptanoid and gingerol biosynthesis
Genetic Information Processing	Transcription	RNA polymerase	7	81	0.83905	1	ko03020	Glyma.03G129500(NRPE5A);Glyma.09G037400(NRPB9A);Glyma.09G164200(NRPB12);Glyma.15G269500(NRPB8B);Glyma.16G084800(NRPB4);Glyma.19G179600(--);Glyma.20G021400(--)	K03013+K03017+K03009+K03016+K03012+K03000+K03000	RNA polymerase
Metabolism	Lipid metabolism	Synthesis and degradation of ketone bodies	1	15	0.84072	1	ko00072	Glyma.19G128600(HMGCL)	K01640	Synthesis and degradation of ketone bodies
Metabolism	Carbohydrate metabolism	Citrate cycle (TCA cycle)	10	112	0.845021	1	ko00020	Glyma.06G091500(PCKA);Glyma.07G241600(LPD1);Glyma.08G063800(PMDH2);Glyma.08G159900(ACLA-1);Glyma.08G160500(ICDH-1);Glyma.09G203500(PCKA);Glyma.13G104800(Os10g0478200);Glyma.15G140200(ACLB-1);Glyma.15G143100(LPD2);Glyma.20G099200(ogdh)	K01610+K00382+K00026+K01648+K00031+K01610+K00025+K01648+K00382+K00164	Citrate cycle (TCA cycle)
Metabolism	Energy metabolism	Nitrogen metabolism	6	72	0.851313	1	ko00910	Glyma.01G204600(GDH2);Glyma.13G146100(ACA7);Glyma.13G257200(BCA5);Glyma.15G057700(BCA5);Glyma.18G138400(BCA2);Glyma.19G111000(GDH1)	K00261+K01674+K01673+K01673+K01673+K00261	Nitrogen metabolism
Metabolism	Biosynthesis of other secondary metabolites	Flavonoid biosynthesis	10	113	0.8526	1	ko00941	Glyma.02G069100(SHT);Glyma.07G214700(CCOMT);Glyma.08G062100(ANR);Glyma.08G110701(CHS5);Glyma.08G311500(SHT);Glyma.08G311600(SHT);Glyma.13G072100(CYP75A1);Glyma.18G103500(SHT);Glyma.19G105100(CHS);Glyma.20G185700(LAR)	K13065+K00588+K08695+K00660+K13065+K13065+K13083+K13065+K00660+K13081	Flavonoid biosynthesis
Metabolism	Lipid metabolism	Sphingolipid metabolism	4	52	0.864555	1	ko00600	Glyma.02G106700(SBH1);Glyma.13G246000(SPHK1);Glyma.17G009000(ACER);MSTRG.24052(LCB1)	K04713+K04718+K04711+K00654	Sphingolipid metabolism
Metabolism	Glycan biosynthesis and metabolism	Other glycan degradation	3	41	0.866563	1	ko00511	Glyma.02G262251(ENGASE1);Glyma.06G164500(At5g13980);Glyma.20G240000(HEXO1)	K01227+K01191+K12373	Other glycan degradation
Metabolism	Lipid metabolism	Glycerolipid metabolism	16	176	0.874505	1	ko00561	Glyma.01G102500(AKR4C9);Glyma.01G102900(AKR4C9);Glyma.02G089100(LPP3);Glyma.03G066800(AKR4C9);Glyma.07G092100(MGLL);Glyma.08G002700(ALDH3I1);Glyma.09G195400(DGAT2D);Glyma.10G270100(LPP1);Glyma.12G057400(ALDH3F1);Glyma.13G030400(ALDH3H1);Glyma.13G340000(ALDH3F1);Glyma.15G012500(GLYK);Glyma.17G108700(MGD2);Glyma.19G200000(DGD1);Glyma.19G218100(GPAT2);Glyma.20G116400(CSE)	K00002+K00002+K18693+K00002+K01054+K00128+K22848+K18693+K00128+K00128+K00128+K15918+K03715+K09480+K13508+K01054	Glycerolipid metabolism
Genetic Information Processing	Folding, sorting and degradation	Sulfur relay system	1	17	0.875351	1	ko04122	Glyma.14G020732(MOCS3)	K11996	Sulfur relay system
Metabolism	Metabolism of cofactors and vitamins	One carbon pool by folate	3	42	0.877158	1	ko00670	Glyma.09G004700(GDCST);Glyma.17G012000(GDCST);Glyma.18G150000(SHM1)	K00605+K00605+K00600	One carbon pool by folate
Genetic Information Processing	Folding, sorting and degradation	RNA degradation	20	216	0.879071	1	ko03018	Glyma.01G005400(PFK3);Glyma.01G151466(CCR4-4);Glyma.02G003500(At3g25440);Glyma.02G074100(DCP2);Glyma.03G149702(RRP4);Glyma.04G086900(PFK3);Glyma.05G005200(PNP2);Glyma.06G088600(PFK3);Glyma.07G024000(CAF1-7);Glyma.08G105900(LSM7);Glyma.08G175900(CPN60B2);Glyma.08G199800(PFK3);Glyma.09G153900(ENO1);Glyma.10G193200(CPN60-2);Glyma.13G124700(ABCI19);Glyma.13G254900(HSP1);Glyma.15G036800(--);Glyma.15G2…	K00850+K12603+K01148+K12613+K03679+K00850+K00962+K00850+K12581+K12626+K04077+K00850+K01689+K04077+K12608+K04043+K12593+K04077+K12620+K01689	RNA degradation
Environmental Information Processing	Signal transduction	MAPK signaling pathway - plant	33	341	0.880693	1	ko04016	Glyma.01G204200(SRK2A);Glyma.02G108700(CML46);Glyma.02G135500(SRK2E);Glyma.04G239400(MKS1);Glyma.05G190000(MKS1);Glyma.06G029700(NTF3);Glyma.06G056400(ERECTA);Glyma.07G066800(MMK2);Glyma.08G018000(ACS1);Glyma.08G018900(RBOHA);Glyma.08G033800(PP2C06);Glyma.08G180800(BAK1);Glyma.08G223400(MKK4);Glyma.08G271900(MYC2);Glyma.08G345500(OXI1);Glyma.09G005500(MAPKKK17);Glyma.09G204100(PYL1);Glyma.09G2368…	K14498+K02183+K14498+K20725+K20725+K20535+K20718+K20600+K20772+K13447+K14497+K13416+K13413+K13422+K20714+K20716+K14496+K02183+K13424+K14509+K14514+K14514+K14515+K13449+K20603+K13425+K20714+K14509+K02183+K02183+K14509+K20718+K14509	MAPK signaling pathway - plant
Metabolism	Glycan biosynthesis and metabolism	Other types of O-glycan biosynthesis	2	31	0.887023	1	ko00514	Glyma.07G046500(OFUT36);Glyma.12G045000(RRA2)	K03691+K20783	Other types of O-glycan biosynthesis
Metabolism	Glycan biosynthesis and metabolism	N-Glycan biosynthesis	7	88	0.893918	1	ko00510	Glyma.02G091700(ALG5);Glyma.02G190700(alg7);Glyma.05G086900(Alg13);Glyma.10G105900(alg7);Glyma.13G128600(DPMS2);Glyma.15G256700(TUN);Glyma.16G025200(ALG11)	K00729+K01001+K07432+K01001+K09658+K03842+K03844	N-Glycan biosynthesis
Metabolism	Lipid metabolism	Arachidonic acid metabolism	3	44	0.896128	1	ko00590	Glyma.07G129900(PLA2-ALPHA);Glyma.11G024000(GPX8);Glyma.11G236100(GGT2)	K01047+K00432+K18592	Arachidonic acid metabolism
Metabolism	Glycan biosynthesis and metabolism	Glycosaminoglycan degradation	2	32	0.897482	1	ko00531	Glyma.06G200000(At5g07830);Glyma.20G240000(HEXO1)	K07964+K12373	Glycosaminoglycan degradation
Metabolism	Metabolism of cofactors and vitamins	Biotin metabolism	2	32	0.897482	1	ko00780	Glyma.12G027300(MOD1);Glyma.16G042000(At3g03980)	K00208+K00059	Biotin metabolism
Metabolism	Glycan biosynthesis and metabolism	Glycosphingolipid biosynthesis - globo and isoglobo series	1	19	0.902457	1	ko00603	Glyma.20G240000(HEXO1)	K12373	Glycosphingolipid biosynthesis - globo and isoglobo series
Metabolism	Metabolism of cofactors and vitamins	Nicotinate and nicotinamide metabolism	4	57	0.907169	1	ko00760	Glyma.02G238100(QPT);Glyma.08G025800(At1g55090);Glyma.13G032400(NADK2);Glyma.17G110701(At1g55090)	K00767+K01950+K00858+K01950	Nicotinate and nicotinamide metabolism
Metabolism	Glycan biosynthesis and metabolism	Various types of N-glycan biosynthesis	5	69	0.911749	1	ko00513	Glyma.05G086900(Alg13);Glyma.08G324800(XYLT);Glyma.15G256700(TUN);Glyma.16G025200(ALG11);Glyma.20G240000(HEXO1)	K07432+K03714+K03842+K03844+K12373	Various types of N-glycan biosynthesis
Environmental Information Processing	Signal transduction	Plant hormone signal transduction	72	717	0.912552	1	ko04075	Glyma.01G098000(IAA9);Glyma.01G204200(SRK2A);Glyma.01G204400(TIFY10A);Glyma.02G000500(AUX22B);Glyma.02G007000(PIL15);Glyma.02G049200(SAUR50);Glyma.02G135500(SRK2E);Glyma.02G142500(AUX28);Glyma.02G283300(NPR1);Glyma.03G197200(SAUR40);Glyma.03G224800(IAA20);Glyma.03G247400(IAA16);Glyma.04G006900(SAUR23);Glyma.04G013800(TIFY10A);Glyma.04G025500(--);Glyma.04G038100(BKI1);Glyma.04G039300(ABF2);Glyma.0…	K14484+K14498+K13464+K14484+K12126+K14488+K14498+K14484+K14508+K14488+K14484+K14484+K14488+K13464+K14488+K14499+K14432+K14505+K14484+K14494+K14488+K13946+K14487+K14484+K14488+K14503+K14505+K14488+K14484+K14497+K14484+K13464+K13416+K13413+K13422+K14488+K14484+K14496+K14488+K14509+K14487+K14484+K14484+K14494+K13464+K14514+K14488+K14488+K13464+K14490+K14502+K14500+K14514+K14499+K14505+K14515+K14484+…	Plant hormone signal transduction
Genetic Information Processing	Folding, sorting and degradation	Proteasome	9	113	0.915618	1	ko03050	Glyma.01G105500(PAB1);Glyma.03G073300(PAB1);Glyma.04G181200(DSS1(V));Glyma.06G183700(DSS1(V));Glyma.12G147200(PAA1);Glyma.14G081600(RPN11);Glyma.18G071500(PA200);Glyma.18G206200(PAC1);Glyma.19G242200(PBG1)	K02726+K02726+K10881+K10881+K02730+K03030+K06699+K02728+K02736	Proteasome
Metabolism	Nucleotide metabolism	Purine metabolism	19	218	0.926392	1	ko00230	Glyma.02G107700(APY6);Glyma.02G165000(OsI_35105);Glyma.02G182400(GK-2);Glyma.05G000700(At4g26390);Glyma.06G176500(At4g24730);Glyma.09G096800(At5g35170);Glyma.09G111000(NUDT23);Glyma.09G127800(APT1);Glyma.10G255100(PKP1);Glyma.14G211700(HIUH);Glyma.15G073000(ALN);Glyma.16G173100(PKP2);Glyma.17G128300(ADK-B);Glyma.17G161100(AKN);Glyma.19G000700(At4g26390);Glyma.19G088000(At3g01820);Glyma.20G077400(…	K01510+K00873+K00942+K00873+K01517+K00939+K18453+K00759+K00873+K19964+K01466+K00873+K00939+K00860+K00873+K00939+K01519+K00873+K00873	Purine metabolism
Metabolism	Lipid metabolism	Linoleic acid metabolism	4	60	0.926604	1	ko00591	Glyma.03G237300(LOX1.5);Glyma.07G034900(LOXA);Glyma.07G129900(PLA2-ALPHA);Glyma.08G189800(LOX1.1)	K15718+K15718+K01047+K15718	Linoleic acid metabolism
Metabolism	Lipid metabolism	Glycerophospholipid metabolism	19	220	0.932672	1	ko00564	Glyma.02G089100(LPP3);Glyma.04G047002(LCAT1);Glyma.04G060900(pldZ);Glyma.04G196700(NPC6);Glyma.05G114350(GPDH);Glyma.05G114400(GPDH);Glyma.06G047700(LCAT1);Glyma.06G068600(PLD1);Glyma.06G176500(At4g24730);Glyma.07G129900(PLA2-ALPHA);Glyma.09G055301(PLDDELTA);Glyma.10G270100(LPP1);Glyma.10G294500(PGPS1);Glyma.13G363000(--);Glyma.15G010800(--);Glyma.18G064000(NPC1);Glyma.19G053500(GPDH);Glyma.19G21…	K18693+K06129+K16860+K01114+K00006+K00006+K06129+K01115+K01517+K01047+K01115+K18693+K00995+K06130+K06130+K01114+K00006+K13508+K13511	Glycerophospholipid metabolism
Metabolism	Metabolism of cofactors and vitamins	Folate biosynthesis	4	65	0.950986	1	ko00790	Glyma.12G226400(DAAT);Glyma.13G267851(GGH1);Glyma.17G190800(DAAT);Glyma.18G158900(GCH1)	K18482+K01307+K18482+K01495	Folate biosynthesis
Metabolism	Carbohydrate metabolism	Galactose metabolism	9	123	0.953889	1	ko00052	Glyma.01G005400(PFK3);Glyma.04G086900(PFK3);Glyma.05G056300(INVA);Glyma.06G088600(PFK3);Glyma.08G192000(BFRUCT1);Glyma.08G199800(PFK3);Glyma.09G239800(GALM);Glyma.13G064200(GALM);Glyma.18G044400(UGP)	K00850+K00850+K01193+K00850+K01193+K00850+K01785+K01785+K00963	Galactose metabolism
Genetic Information Processing	Folding, sorting and degradation	Ubiquitin mediated proteolysis	22	259	0.954596	1	ko04120	Glyma.01G169700(UBC16);Glyma.02G236900(UBC28);Glyma.03G004200(UBC22);Glyma.04G155300(--);Glyma.04G242700(SKP2B);Glyma.05G209400(UBC4);Glyma.06G074300(RZPF34);Glyma.06G124900(UBC10);Glyma.07G196500(UBC24);Glyma.07G240600(UBC32);Glyma.11G011300(HRD1A);Glyma.11G192900(RZPF34);Glyma.13G040500(UBC10);Glyma.13G270800(UBC35);Glyma.14G205700(UBC28);Glyma.15G035100(ELOC);Glyma.16G061100(CDC20-1);Glyma.17G…	K10688+K06689+K10583+K03873+K03875+K10576+K10144+K06689+K10581+K10578+K10601+K10144+K06689+K10580+K06689+K03872+K03363+K03364+K06689+K10576+K10583+K10604	Ubiquitin mediated proteolysis
Metabolism	Energy metabolism	Sulfur metabolism	4	66	0.954866	1	ko00920	Glyma.05G132200(SAL1);Glyma.07G058800(SAT5);Glyma.17G161100(AKN);Glyma.18G080000(SAT1)	K15422+K00640+K00860+K00640	Sulfur metabolism
Organismal Systems	Environmental adaptation	Circadian rhythm - plant	8	114	0.959672	1	ko04712	Glyma.02G007000(PIL15);Glyma.05G214900(SPA2);Glyma.07G048500(LHY);Glyma.08G110701(CHS5);Glyma.08G197500(ELF3-2);Glyma.11G148362(PRR37);Glyma.19G105100(CHS);Glyma.20G091200(PIF3)	K12126+K16240+K12133+K00660+K12125+K12129+K00660+K12126	Circadian rhythm - plant
Genetic Information Processing	Transcription	Spliceosome	30	342	0.959934	1	ko03040	Glyma.02G057600(RNU1);Glyma.02G093200(HSP70-4);Glyma.02G207200(At1g27900);Glyma.02G247800(SCL30);Glyma.03G171100(HSP70);Glyma.04G229300(SR34A);Glyma.05G003400(RNP1);Glyma.06G135500(SR34A);Glyma.06G157100(SNRPE);Glyma.08G051400(MOS4);Glyma.08G105900(LSM7);Glyma.08G108500(Os05g0446300);Glyma.09G043800(PRL2);Glyma.09G104200(SCL30A);Glyma.11G099400(YLS8);Glyma.11G173100(At2g30000);Glyma.12G181300(U2A…	K11093+K03283+K12818+K12900+K03283+K12890+K12741+K12890+K11097+K12861+K12626+K12873+K12862+K12900+K12859+K12834+K12836+K12741+K03283+K03283+K03283+K03283+K11098+K12880+K12832+K12881+K03283+K12741+K03283+K11098	Spliceosome
Genetic Information Processing	Folding, sorting and degradation	SNARE interactions in vesicular transport	6	95	0.969524	1	ko04130	Glyma.01G137300(GOS12);Glyma.06G196300(VTI13);Glyma.13G307600(SYP132);Glyma.14G179100(At4g14600);Glyma.17G111000(VAMP711);Glyma.20G158000(SEC22)	K08495+K08493+K08486+K08505+K08515+K08517	SNARE interactions in vesicular transport
Metabolism	Biosynthesis of other secondary metabolites	Isoflavonoid biosynthesis	2	46	0.975133	1	ko00943	Glyma.10G176500(D7OMT);Glyma.20G213600(D7OMT)	K13262+K13262	Isoflavonoid biosynthesis
Genetic Information Processing	Transcription	Basal transcription factors	6	100	0.979165	1	ko03022	Glyma.02G057100(TBP1);Glyma.06G309800(TAF7);Glyma.08G322700(TAF6);Glyma.14G183100(TFIIA-S);Glyma.17G037200(TAF9);Glyma.17G201300(CYCH1-1)	K03120+K03132+K03131+K03123+K03133+K06634	Basal transcription factors
Metabolism	Metabolism of other amino acids	Selenocompound metabolism	1	32	0.980209	1	ko00450	Glyma.05G090100(METE)	K00549	Selenocompound metabolism
Metabolism	Carbohydrate metabolism	Amino sugar and nucleotide sugar metabolism	23	288	0.981223	1	ko00520	Glyma.04G011900(AGPS1);Glyma.04G092400(PGI1);Glyma.06G011700(AGPS1);Glyma.06G093000(PGI1);Glyma.07G246600(UXS2);Glyma.08G228300(CBR1);Glyma.09G280100(GER2);Glyma.10G032400(GAUT6);Glyma.12G042400(AGPS1);Glyma.13G053000(UAM1);Glyma.13G344500(FRK2);Glyma.15G136000(MUR4);Glyma.18G044400(UGP);Glyma.18G159500(GAUT8);Glyma.18G208900(GER2);Glyma.18G220200(GAUT7);Glyma.19G017200(PGIC);Glyma.19G038000(GAUT…	K00975+K01810+K00975+K01810+K08678+K00326+K02377+K13648+K00975+K13379+K00847+K12448+K00963+K13648+K02377+K13648+K01810+K13648+K00966+K10046+K15920+K12373+K00621	Amino sugar and nucleotide sugar metabolism
Genetic Information Processing	Replication and repair	Base excision repair	4	82	0.988692	1	ko03410	Glyma.06G031700(--);Glyma.07G023100(tag);Glyma.08G218700(--);Glyma.17G073900(guaA)	K01247+K01246+K01246+K01246	Base excision repair
Genetic Information Processing	Replication and repair	Homologous recombination	4	86	0.992129	1	ko03440	Glyma.04G181200(DSS1(V));Glyma.06G183700(DSS1(V));Glyma.08G144700(EME1B);Glyma.15G275100(BABAM2)	K10881+K10881+K10882+K12173	Homologous recombination
Cellular Processes	Transport and catabolism	Autophagy - other	3	72	0.992151	1	ko04136	Glyma.04G234900(TAP46);Glyma.07G048400(ATG1A);Glyma.16G017300(ATG1A)	K17606+K08269+K08269	Autophagy - other
Metabolism	Carbohydrate metabolism	Pentose and glucuronate interconversions	15	222	0.99387	1	ko00040	Glyma.01G006800(PME53);Glyma.01G102500(AKR4C9);Glyma.01G102900(AKR4C9);Glyma.01G240300(PME18);Glyma.02G008400(PME21);Glyma.02G016500(PME40);Glyma.02G020600(AT59);Glyma.03G066800(AKR4C9);Glyma.06G174700(At4g24780);Glyma.13G115300(PME12);Glyma.15G110500(At4g22080);Glyma.16G083600(PME53);Glyma.18G044400(UGP);MSTRG.4622(ADPG1);MSTRG.4623(At3g15720)	K01051+K00002+K00002+K01051+K01051+K01051+K01728+K00002+K01728+K01051+K01728+K01051+K00963+K01184+K01184	Pentose and glucuronate interconversions
Genetic Information Processing	Replication and repair	Mismatch repair	1	60	0.999367	1	ko03430	Glyma.11G070700(RFC3)	K10756	Mismatch repair
Genetic Information Processing	Translation	mRNA surveillance pathway	13	233	0.99942	1	ko03015	Glyma.04G047800(RBP1);Glyma.06G263000(At3g20650);Glyma.07G106200(ssu72);Glyma.08G121100(HBS1L);Glyma.11G170601(CPSF100);Glyma.11G171003(CPSF100);Glyma.14G103000(APRF1);Glyma.14G170300(OFUT28);Glyma.14G171400(PP2AB2);Glyma.16G182300(CPSF100);Glyma.18G288400(ALY2);Glyma.19G082900(B'ETA);Glyma.19G232300(TOPP8)	K14411+K00565+K15544+K14416+K14402+K14402+K14962+K14294+K04354+K14402+K12881+K11584+K06269	mRNA surveillance pathway
Genetic Information Processing	Translation	Aminoacyl-tRNA biosynthesis	3	105	0.999732	1	ko00970	Glyma.03G183400(At3g46100);Glyma.07G245700(Os03g0586800);Glyma.18G051300(TWN2)	K01892+K04567+K01873	Aminoacyl-tRNA biosynthesis
Genetic Information Processing	Replication and repair	Nucleotide excision repair	4	130	0.999891	1	ko03420	Glyma.07G053300(KIC);Glyma.11G070700(RFC3);Glyma.16G022400(KIC);Glyma.17G201300(CYCH1-1)	K10840+K10756+K10840+K06634	Nucleotide excision repair
Genetic Information Processing	Translation	Nucleocytoplasmic transport	17	321	0.999968	1	ko03013	Glyma.02G097300(TIF3H1);Glyma.03G002400(TIF3B1);Glyma.06G050800(--);Glyma.08G111700(--);Glyma.08G321800(SEC13B);Glyma.09G000100(--);Glyma.13G355300(NUP35);Glyma.14G170300(OFUT28);Glyma.15G051700(RAE1);Glyma.17G000100(--);Glyma.17G071100(NUP43);Glyma.18G028233(NUP88);Glyma.18G071300(THO3);Glyma.18G092300(SEC13B);Glyma.18G284200(TIF3H1);Glyma.18G288400(ALY2);Glyma.19G052400(REFA1)	K03247+K03253+K14291+K12160+K14004+K01164+K14313+K14294+K14298+K01164+K14305+K14318+K12880+K14004+K03247+K12881+K03231	Nucleocytoplasmic transport
Metabolism	Nucleotide metabolism	Pyrimidine metabolism	3	130	0.999982	1	ko00240	Glyma.02G107700(APY6);Glyma.02G293500(PYRB1);Glyma.11G154200(PYRE-F)	K01510+K00609+K13421	Pyrimidine metabolism
Genetic Information Processing	Replication and repair	DNA replication	1	89	0.999982	1	ko03030	Glyma.11G070700(RFC3)	K10756	DNA replication
Genetic Information Processing	Translation	Ribosome biogenesis in eukaryotes	3	178	1	1	ko03008	Glyma.08G176900(CBF5);Glyma.09G000100(--);Glyma.17G000100(--)	K11131+K01164+K01164	Ribosome biogenesis in eukaryotes

## Sheet: Table S5
Table S5 List of DEGs belonging to the KEGG terms significantly overrepresented in W82 down-regulated union genes
KEGG_A_class	KEGG_B_class	Pathway	Fg_num	Bg_num	Pvalue	Qvalue	Pathway ID	Genes	K_IDs	Pathway
Genetic Information Processing	Translation	Nucleocytoplasmic transport	69	321	3.16212e-07	3.95265e-05	ko03013	Glyma.01G029600(TIF3I1);Glyma.01G227300(Y14);Glyma.02G266200(TRZ2);Glyma.02G305200(NUP133);Glyma.03G120400(AAAS);Glyma.03G243100(eif2b5);Glyma.03G243400(HST1);Glyma.03G254700(EIF1AX);Glyma.04G039400(THO5B);Glyma.04G067600(RH15);Glyma.04G074200(PMRT15);Glyma.04G195500(SNUPN);Glyma.05G155700(eif2b3);Glyma.05G245100(TIF3C1);Glyma.06G041700(PAB2);Glyma.06G053200(Os02g0146600);Glyma.06G069200(RH15);Gl…	K03246+K12876+K00784+K14300+K14320+K03240+K14289+K03236+K13174+K12812+K02516+K13151+K03241+K03252+K13126+K03257+K12812+K07936+K02516+K14293+K13151+K03113+K03253+K12877+K13126+K13025+K03245+K03246+K01164+K14319+K03538+K14307+K14321+K03754+K03249+K03237+K14321+K14311+K03113+K14315+K03251+K18213+K00784+K14297+K14300+K05019+K00784+K03249+K14292+K13126+K14291+K00784+K03251+K13025+K14325+K13126+K03231+…	Nucleocytoplasmic transport
Genetic Information Processing	Translation	Ribosome biogenesis in eukaryotes	44	178	9.42116e-07	5.88823e-05	ko03008	Glyma.01G001600(SPCC1672.07);Glyma.02G151500(SWA1);Glyma.03G186500(Wdr3);Glyma.03G214900(SPAC57A7.06);Glyma.04G139900(IMP4);Glyma.05G038000(Tbl3);Glyma.05G038800(MPHOSPH10);Glyma.05G046400(nop56);Glyma.05G067100(CKB4);Glyma.05G104600(CKA4);Glyma.05G185000(At1g10490);Glyma.06G070500(RAN-B1);Glyma.06G164800(FIB2);Glyma.07G032500(--);Glyma.07G244100(--);Glyma.08G210000(--);Glyma.08G359600(WDR36);Gly…	K14554+K14549+K14556+K14567+K14561+K14555+K14559+K14564+K03115+K03097+K14521+K07936+K14563+K14546+K14546+K14546+K14554+K14558+K07178+K01164+K03538+K14565+K14569+K14561+K14565+K14569+K06943+K14573+K14552+K12845+K14553+K14537+K14550+K13288+K14558+K14552+K14559+K14555+K14564+K03115+K03097+K14570+K14548+K14556	Ribosome biogenesis in eukaryotes
Genetic Information Processing	Replication and repair	Homologous recombination	26	86	3.26865e-06	0.000119539	ko03440	Glyma.02G013500(At4g02110);Glyma.02G239200(NBS1);Glyma.02G289700(POLIA);Glyma.03G027600(RAD51C);Glyma.03G144600(POLD2);Glyma.03G165600(BARD1);Glyma.05G186200(EME1B);Glyma.06G155300(POLD1);Glyma.08G339800(CLSY3);Glyma.09G070650(RECQL3);Glyma.12G029200(XRCC2);Glyma.12G219100(MRE11);Glyma.12G231200(--);Glyma.13G096800(RPA2B);Glyma.13G115000(RAD51);Glyma.13G268300(--);Glyma.13G363400(brcc3);Glyma.14G…	K10728+K10867+K02335+K10870+K02328+K10683+K10882+K02327+K10875+K10901+K10879+K10865+K03504+K10739+K04482+K03504+K11864+K02335+K15362+K11864+K10869+K03553+K10739+K10875+K10880+K02328	Homologous recombination
Genetic Information Processing	Folding, sorting and degradation	Proteasome	31	113	3.82526e-06	0.000119539	ko03050	Glyma.01G011100(RPN9A);Glyma.01G124900(PAC1);Glyma.02G046400(PAD1);Glyma.02G299000(PBB2);Glyma.04G021500(21D7);Glyma.04G078200(RPN6);Glyma.04G194700(PBE2);Glyma.05G044900(RPN7);Glyma.05G127300(RPN12A);Glyma.05G220700(RPN13);Glyma.05G241500(RPN2A);Glyma.06G029400(RPT4A);Glyma.06G079600(RPN6);Glyma.06G113600(PBC1);Glyma.07G002200(RPT6A);Glyma.08G027200(RPN13);Glyma.08G048800(RPN2A);Glyma.08G082000(…	K03039+K02728+K02731+K02739+K03033+K03036+K02737+K03037+K03031+K06691+K03032+K03064+K03036+K02735+K03066+K06691+K03032+K03031+K06700+K03039+K03062+K03038+K03062+K03064+K03030+K03037+K03036+K03063+K03062+K03061+K03065	Proteasome
Genetic Information Processing	Translation	Aminoacyl-tRNA biosynthesis	28	105	1.98368e-05	0.00049592	ko00970	Glyma.03G097900(OVA3);Glyma.03G108900(At3g04600);Glyma.03G109000(OVA5);Glyma.03G110500(EDD1);Glyma.03G224500(At3g62120);Glyma.05G001000(fmt);Glyma.05G172902(At1g72550);Glyma.06G088000(OVA4);Glyma.07G124000(OVA3);Glyma.07G263100(EMB2369);Glyma.08G043900(At4g33760);Glyma.08G363700(At1g29880);Glyma.09G133200(OVA6);Glyma.10G102800(EMB1027);Glyma.10G141500(At5g26710);Glyma.10G239500(TWN2);Glyma.10G272…	K01885+K01867+K04567+K14164+K01881+K00604+K01890+K01867+K01885+K01869+K01876+K01880+K01881+K01887+K01885+K01873+K01883+K01872+K01874+K01872+K01889+K01893+K01869+K01870+K01889+K01885+K01883+K01873	Aminoacyl-tRNA biosynthesis
Genetic Information Processing	Transcription	Spliceosome	65	342	4.88247e-05	0.00101718	ko03040	Glyma.01G008600(SKIPA);Glyma.01G040900(ESP3);Glyma.01G060700(RID1);Glyma.01G175100(RNU1);Glyma.01G227300(Y14);Glyma.02G119000(RID1);Glyma.02G152300(VIT_07s0104g01170);Glyma.02G155300(LSM4);Glyma.02G162000(PQBP1);Glyma.02G278800(At5g12190);Glyma.02G303600(Os06g0170500);Glyma.03G118800(UBA2A);Glyma.03G175400(RS2Z33);Glyma.03G175600(RS2Z33);Glyma.03G220600(RH24);Glyma.04G067600(RH15);Glyma.04G236800…	K06063+K12813+K12818+K11093+K12876+K12818+K11095+K12623+K12865+K12833+K12872+K12741+K12896+K12896+K12835+K12812+K12827+K12837+K12823+K12818+K12812+K12827+K12837+K12877+K12624+K12741+K12831+K13025+K12623+K11092+K10599+K12871+K12885+K12830+K12824+K12855+K12847+K12845+K12741+K12826+K12896+K11094+K12826+K12828+K13025+K11984+K12844+K06063+K12846+K12741+K12896+K12875+K12819+K12823+K12741+K12741+K11087+…	Spliceosome
Organismal Systems	Environmental adaptation	Circadian rhythm - plant	27	114	0.00024723	0.00441482	ko04712	Glyma.01G091400(CHS6);Glyma.01G228700(CHS7);Glyma.02G130400(CHS6);Glyma.03G081700(HYH);Glyma.03G227267(PHYA);Glyma.03G261300(APRR5);Glyma.04G050200(ELF3);Glyma.04G166300(APRR1);Glyma.04G228300(APRR5);Glyma.05G067100(CKB4);Glyma.05G104600(CKA4);Glyma.06G136600(APRR5);Glyma.07G058200(SPA1);Glyma.08G110500(CHS5);Glyma.09G075200(CHS6);Glyma.11G011500(CHS);Glyma.13G096925(PRR37);Glyma.13G097600(ADO1);…	K00660+K00660+K00660+K16241+K12120+K12130+K12125+K12127+K12130+K03115+K03097+K12130+K16240+K00660+K00660+K00660+K12129+K12115+K12125+K16240+K12124+K12115+K12127+K03115+K03097+K12120+K12124	Circadian rhythm - plant
Genetic Information Processing	Folding, sorting and degradation	RNA degradation	43	216	0.000323531	0.00505517	ko03018	Glyma.01G069500(CPN60B4);Glyma.01G227700(RRP45B);Glyma.02G155300(LSM4);Glyma.02G195500(At2g35920);Glyma.03G013000(RH8);Glyma.03G013200(RH8);Glyma.03G118200(cnot1);Glyma.04G144300(ENO1);Glyma.06G041700(PAB2);Glyma.07G072700(RH8);Glyma.07G072900(RH8);Glyma.08G027700(HEN2);Glyma.08G031700(PFK3);Glyma.08G082700(LSM5);Glyma.08G151700(PSRP2);Glyma.08G246800(EXOSC8);Glyma.08G280700(PFK5);Glyma.09G105600…	K04077+K03678+K12623+K14442+K12614+K12614+K12604+K01689+K13126+K12614+K12614+K12598+K00850+K12624+K13126+K12586+K00850+K12603+K14442+K12623+K14442+K04077+K00850+K12587+K03654+K12602+K12607+K03514+K12611+K13126+K12586+K13126+K00962+K12580+K12613+K12591+K13126+K12599+K01148+K12586+K00962+K00850+K00850	RNA degradation
Genetic Information Processing	Replication and repair	DNA replication	22	89	0.000480818	0.00667803	ko03030	Glyma.01G187400(Os01g0868300);Glyma.02G206800(--);Glyma.02G286600(Prim1);Glyma.02G289700(POLIA);Glyma.02G304300(PCNA);Glyma.03G144600(POLD2);Glyma.04G248900(RFC3);Glyma.06G155300(POLD1);Glyma.07G238400(OsI_36121);Glyma.10G141800(FEN1);Glyma.12G080900(LIG1);Glyma.12G087000(POL2A);Glyma.12G231200(--);Glyma.13G096800(RPA2B);Glyma.13G268300(--);Glyma.14G025300(POLIA);Glyma.16G218700(DPB2);Glyma.17G06…	K02320+K10745+K02684+K02335+K04802+K02328+K10756+K02327+K02540+K04799+K10747+K02324+K03504+K10739+K03504+K02335+K02325+K10739+K02321+K02328+K04799+K10756	DNA replication
Genetic Information Processing	Replication and repair	Mismatch repair	16	60	0.00115654	0.0144567	ko03430	Glyma.02G155200(PMS1);Glyma.02G304300(PCNA);Glyma.03G144600(POLD2);Glyma.04G248900(RFC3);Glyma.04G254900(MLH1);Glyma.05G163700(EXO1);Glyma.06G155300(POLD1);Glyma.10G019200(PMS1);Glyma.12G080900(LIG1);Glyma.12G231200(--);Glyma.13G096800(RPA2B);Glyma.13G268300(--);Glyma.17G062700(RPA2B);Glyma.19G147500(POLD2);Glyma.19G216000(MSH6);MSTRG.34073(RFC3)	K10858+K04802+K02328+K10756+K08734+K10746+K02327+K10858+K10747+K03504+K10739+K03504+K10739+K02328+K08737+K10756	Mismatch repair
Metabolism	Carbohydrate metabolism	Citrate cycle (TCA cycle)	24	112	0.00234751	0.0266763	ko00020	Glyma.01G162800(ACO1);Glyma.02G292500(At4g26910);Glyma.03G261000(PDH-E1);Glyma.05G141000(PDH-E1);Glyma.07G185400(MDHG);Glyma.08G096300(E1-BETA-2);Glyma.08G157700(CIT);Glyma.08G311200(CSY3);Glyma.09G164900(Os07g0577700);Glyma.10G134200(SDH2-2);Glyma.11G080600(ACO1);Glyma.11G084000(IDH1);Glyma.12G193800(ACO3);Glyma.13G308700(ACO3);Glyma.14G020200(Os08g0536000);Glyma.14G022100(At4g26910);Glyma.14G21…	K01681+K00658+K00161+K00162+K00026+K00162+K01647+K01647+K01899+K00235+K01681+K00030+K01681+K01681+K00162+K00658+K00031+K01647+K00627+K00161+K00382+K00026+K01647+K00161	Citrate cycle (TCA cycle)
Metabolism	Metabolism of cofactors and vitamins	Thiamine metabolism	12	47	0.00675485	0.070363	ko00730	Glyma.01G197100(NIFS1);Glyma.03G176800(ADK);Glyma.08G188200(TH1);Glyma.08G277000(Os07g0190000);Glyma.08G277100(Os07g0190000);Glyma.10G127400(THIM);Glyma.10G251500(THI1-2);Glyma.11G044600(NIFS1);Glyma.11G249500(rsgA);Glyma.12G135000(THI1);Glyma.12G169900(TH1);Glyma.13G136000(Os03g0130400)	K04487+K00939+K14153+K01662+K01662+K00878+K03146+K04487+K06949+K03146+K14153+K00939	Thiamine metabolism
Genetic Information Processing	Translation	mRNA surveillance pathway	40	233	0.00840041	0.0807732	ko03015	Glyma.01G038800(PP2A);Glyma.01G227300(Y14);Glyma.02G251600(TOPP4);Glyma.02G279500(SMG7);Glyma.03G251300(B''DELTA);Glyma.04G067600(RH15);Glyma.04G160301(CSTF50);Glyma.04G185200(PP2AB2);Glyma.05G176400(PABN3);Glyma.06G041700(PAB2);Glyma.06G069200(RH15);Glyma.07G012000(PP2AB2);Glyma.07G090200(PP2AA2);Glyma.07G115700(MAGO2);Glyma.07G231800(SMG7);Glyma.08G051200(Gspt1);Glyma.08G133900(PABN2);Glyma.08G…	K04382+K12876+K06269+K14409+K11583+K12812+K14406+K04354+K14396+K13126+K12812+K04354+K03456+K12877+K14409+K03267+K14396+K13126+K04354+K14376+K04382+K13025+K14396+K14407+K14403+K15542+K14404+K13126+K04354+K13025+K14325+K13126+K14962+K14401+K11583+K13126+K12875+K14398+K11583+K14407	mRNA surveillance pathway
Genetic Information Processing	Replication and repair	Non-homologous end-joining	6	17	0.0101823	0.0909133	ko03450	Glyma.02G065600(POLL);Glyma.09G060132(LIG4);Glyma.10G141800(FEN1);Glyma.12G219100(MRE11);Glyma.20G090300(FEN1);Glyma.20G205600(XRCC4)	K03512+K10777+K04799+K10865+K04799+K10886	Non-homologous end-joining
Genetic Information Processing	Replication and repair	Base excision repair	17	82	0.0132706	0.110588	ko03410	Glyma.02G065600(POLL);Glyma.02G191100(ARP);Glyma.02G289700(POLIA);Glyma.02G304300(PCNA);Glyma.03G144600(POLD2);Glyma.06G115500(OGG1);Glyma.06G155300(POLD1);Glyma.10G141800(FEN1);Glyma.12G080900(LIG1);Glyma.12G087000(POL2A);Glyma.12G231200(--);Glyma.13G268300(--);Glyma.13G366800(FPG1);Glyma.14G025300(POLIA);Glyma.16G218700(DPB2);Glyma.19G147500(POLD2);Glyma.20G090300(FEN1)	K03512+K01142+K02335+K04802+K02328+K03660+K02327+K04799+K10747+K02324+K03504+K03504+K10563+K02335+K02325+K02328+K04799	Base excision repair
Metabolism	Global and overview maps	Carbon metabolism	83	569	0.0198776	0.15417	ko01200	Glyma.01G026700(GGAT2);Glyma.01G162800(ACO1);Glyma.01G207500(ACX1);Glyma.01G237900(RCS1);Glyma.02G072200(GDH1);Glyma.02G120200(OsI_025867);Glyma.02G130701(PPC4);Glyma.02G138400(OASB);Glyma.02G217100(SHM2);Glyma.02G292500(At4g26910);Glyma.03G027500(TKL-2);Glyma.03G189700(OsI_35105);Glyma.03G191500(FBA6);Glyma.03G261000(PDH-E1);Glyma.04G144300(ENO1);Glyma.05G141000(PDH-E1);Glyma.05G152100(SHM4);Gly…	K14272+K01681+K00232+K01738+K00261+K01057+K01595+K01738+K00600+K00658+K00615+K00873+K01623+K00161+K01689+K00162+K00600+K00616+K00033+K05605+K00600+K00134+K01595+K00297+K15919+K00026+K00850+K00844+K00162+K01647+K15919+K00850+K01647+K01913+K01899+K00873+K01623+K00235+K01738+K00873+K00850+K00873+K00058+K01623+K00232+K01681+K00030+K00640+K00121+K00844+K00600+K01681+K00873+K01595+K01595+K01681+K00626+…	Carbon metabolism
Metabolism	Metabolism of cofactors and vitamins	One carbon pool by folate	10	42	0.0209672	0.15417	ko00670	Glyma.02G217100(SHM2);Glyma.04G010800(THY-1);Glyma.04G177000(5FCL);Glyma.05G001000(fmt);Glyma.05G152100(SHM4);Glyma.06G107800(SHM7);Glyma.06G325300(MTHFR2);Glyma.12G170300(SHM7);Glyma.14G184500(SHM2);Glyma.17G142800(PURU1)	K00600+K13998+K01934+K00604+K00600+K00600+K00297+K00600+K00600+K01433	One carbon pool by folate
Environmental Information Processing	Signal transduction	MAPK signaling pathway - plant	52	341	0.0280139	0.194541	ko04016	Glyma.01G219100(HMA5);Glyma.02G138800(MMK1);Glyma.02G250200(PP2CA);Glyma.02G275600(CAL1);Glyma.04G050900(PYL2);Glyma.04G056200(ERECTA);Glyma.05G005900(MKK3);Glyma.05G117300(PAA1);Glyma.05G117400(PAA1);Glyma.05G244600(MPK9);Glyma.06G160100(SRK2A);Glyma.07G003200(MKK4);Glyma.07G178600(SRK2E);Glyma.07G206200(MMK1);Glyma.07G209400(SRK2E);Glyma.08G005100(SRK2A);Glyma.08G133600(SAPK2);Glyma.08G137800(E…	K17686+K14512+K14497+K02183+K14496+K20718+K20607+K17686+K17686+K20538+K14498+K13413+K14498+K14512+K14498+K14498+K14498+K14514+K14509+K14497+K20553+K17686+K13424+K14496+K20716+K02183+K20716+K14514+K02183+K14496+K14497+K20718+K13414+K13414+K14514+K14497+K20729+K17686+K20557+K14498+K13422+K14496+K13424+K14496+K20772+K17686+K14498+K02183+K14514+K20553+K20557+K13447	MAPK signaling pathway - plant
Metabolism	Metabolism of other amino acids	Phosphonate and phosphinate metabolism	4	11	0.0316587	0.208281	ko00440	Glyma.02G128300(AAPT1);Glyma.09G051200(CCT2);Glyma.09G270100(PECT1);Glyma.12G081900(AAPT1)	K00993+K00968+K00967+K00993	Phosphonate and phosphinate metabolism
Metabolism	Energy metabolism	Sulfur metabolism	13	66	0.0410864	0.25679	ko00920	Glyma.01G237900(RCS1);Glyma.02G138400(OASB);Glyma.07G261500(APR3);Glyma.09G004400(APR3);Glyma.09G235400(CGS1);Glyma.10G159700(CYSD1);Glyma.11G084100(SAT4);Glyma.11G093200(SIR);Glyma.11G254300(SBP1);Glyma.14G014700(SAT3);Glyma.15G068800(AHL);Glyma.19G242300(RCS3);Glyma.20G229000(CYSD1)	K01738+K01738+K05907+K05907+K01739+K01738+K00640+K00392+K17285+K00640+K01082+K01738+K01738	Sulfur metabolism
Metabolism	Global and overview maps	2-Oxocarboxylic acid metabolism	21	122	0.0455992	0.265059	ko01210	Glyma.01G026700(GGAT2);Glyma.01G162800(ACO1);Glyma.04G049200(BCAT2);Glyma.07G186100(BCAT7);Glyma.08G157700(CIT);Glyma.08G210500(SSU1);Glyma.08G311200(CSY3);Glyma.10G295400(IPMS2);Glyma.11G080600(ACO1);Glyma.11G084000(IDH1);Glyma.11G197300(CYP79D4);Glyma.12G193800(ACO3);Glyma.13G308700(ACO3);Glyma.14G211000(IDH1);Glyma.15G072500(ALS);Glyma.15G268500(CIT);Glyma.17G160300(NAGS1);Glyma.18G104400(CSY2…	K14272+K01681+K00826+K00826+K01647+K01704+K01647+K01649+K01681+K00030+K12153+K01681+K01681+K00031+K01652+K01647+K14682+K01647+K01703+K01649+K14677	2-Oxocarboxylic acid metabolism
Metabolism	Global and overview maps	Biosynthesis of amino acids	72	507	0.0477561	0.265059	ko01230	Glyma.01G026700(GGAT2);Glyma.01G099800(P5CS);Glyma.01G140200(ARGAH1);Glyma.01G162800(ACO1);Glyma.01G237900(RCS1);Glyma.02G138400(OASB);Glyma.02G217100(SHM2);Glyma.03G027500(TKL-2);Glyma.03G189700(OsI_35105);Glyma.03G191500(FBA6);Glyma.04G049200(BCAT2);Glyma.04G144300(ENO1);Glyma.05G152100(SHM4);Glyma.05G181000(PAT);Glyma.05G199800(tal);Glyma.06G107800(SHM7);Glyma.06G172700(GAPC);Glyma.07G186100(B…	K14272+K12657+K01476+K01681+K01738+K01738+K00600+K00615+K00873+K01623+K00826+K01689+K00600+K15849+K00616+K00600+K00134+K00826+K00850+K00891+K01647+K01704+K00850+K01647+K01663+K01739+K00873+K01623+K01738+K00873+K00850+K00873+K00058+K01623+K01649+K01681+K00030+K00640+K05359+K01817+K15227+K15849+K00600+K01681+K00873+K01681+K00640+K00600+K00031+K01915+K01652+K01647+K00789+K01476+K14682+K00549+K01647+…	Biosynthesis of amino acids
Metabolism	Nucleotide metabolism	Pyrimidine metabolism	22	130	0.0487708	0.265059	ko00240	Glyma.01G070300(TTM2);Glyma.01G099700(UPP);Glyma.02G302900(UKL4);Glyma.03G069600(UPP);Glyma.03G193800(URH1);Glyma.04G010800(THY-1);Glyma.05G189900(pyrH);Glyma.07G129300(CDA1);Glyma.07G256200(RNR2A);Glyma.10G014900(ctps);Glyma.10G286200(PYRD);Glyma.12G114500(PYR4);Glyma.13G029700(APY6);Glyma.13G198700(PYRE-F);Glyma.14G136600(surE2);Glyma.15G045100(CARB);Glyma.15G266600(ctps);Glyma.18G073400(UKL4);…	K00876+K00761+K00876+K00761+K01240+K13998+K09903+K01489+K10808+K01937+K00254+K01465+K01510+K13421+K03787+K01955+K01937+K00876+K01955+K01955+K01081+K01493	Pyrimidine metabolism
Metabolism	Carbohydrate metabolism	Glyoxylate and dicarboxylate metabolism	24	148	0.0622319	0.324125	ko00630	Glyma.01G026700(GGAT2);Glyma.01G162800(ACO1);Glyma.02G217100(SHM2);Glyma.05G152100(SHM4);Glyma.06G107800(SHM7);Glyma.07G082100(HPR3);Glyma.07G185400(MDHG);Glyma.08G157700(CIT);Glyma.08G205000(HPPR);Glyma.08G311200(CSY3);Glyma.09G029900(AAE7);Glyma.11G080600(ACO1);Glyma.12G170300(SHM7);Glyma.12G193800(ACO3);Glyma.13G308700(ACO3);Glyma.14G004600(AAT1);Glyma.14G184500(SHM2);Glyma.14G213300(Gln-gamma…	K14272+K01681+K00600+K00600+K00600+K15919+K00026+K01647+K15919+K01647+K01913+K01681+K00600+K01681+K01681+K00626+K00600+K01915+K01647+K01913+K00382+K00026+K01433+K01647	Glyoxylate and dicarboxylate metabolism
Genetic Information Processing	Replication and repair	Nucleotide excision repair	20	130	0.124404	0.614953	ko03420	Glyma.02G226300(DDB2);Glyma.02G289700(POLIA);Glyma.02G304300(PCNA);Glyma.03G144600(POLD2);Glyma.04G248900(RFC3);Glyma.06G155300(POLD1);Glyma.07G100200(CDKD-1);Glyma.08G016400(XPB1);Glyma.10G156300(ERCC1);Glyma.12G080900(LIG1);Glyma.12G087000(POL2A);Glyma.12G231200(--);Glyma.13G096800(RPA2B);Glyma.13G268300(--);Glyma.14G025300(POLIA);Glyma.14G193200(DDB2);Glyma.16G218700(DPB2);Glyma.17G062700(RPA2…	K10140+K02335+K04802+K02328+K10756+K02327+K02202+K10843+K10849+K10747+K02324+K03504+K10739+K03504+K02335+K10140+K02325+K10739+K02328+K10756	Nucleotide excision repair
Metabolism	Carbohydrate metabolism	Galactose metabolism	19	123	0.12791	0.614953	ko00052	Glyma.04G245100(USP1);Glyma.05G217100(UGE2);Glyma.06G001900(UGP2);Glyma.07G271200(UGE1);Glyma.08G031700(PFK3);Glyma.08G033300(HXK1);Glyma.08G044100(PGM1);Glyma.08G280700(PFK5);Glyma.09G231500(INV*DC4);Glyma.10G174500(AGAL2);Glyma.10G194300(PFK4);Glyma.12G021700(At1g50460);Glyma.13G197000(lacZ);Glyma.14G096600(CWINV1);Glyma.14G218800(HXK2);Glyma.18G215700(AGAL1);Glyma.20G216000(AGAL2);MSTRG.16666(…	K12447+K01784+K00963+K01784+K00850+K00844+K01835+K00850+K01193+K07407+K00850+K00844+K01190+K01193+K00844+K07407+K07407+K00850+K00850	Galactose metabolism
Metabolism	Lipid metabolism	Arachidonic acid metabolism	8	44	0.137663	0.625386	ko00590	Glyma.01G005200(GGT3);Glyma.02G190000(SDP1);Glyma.04G023200(ptges2);Glyma.07G102200(ptges2);Glyma.07G126200(GGT3);Glyma.09G177000(ptges2);Glyma.18G021100(GGT2);Glyma.19G132900(SDP1)	K18592+K14674+K05309+K05309+K18592+K05309+K18592+K14674	Arachidonic acid metabolism
Metabolism	Amino acid metabolism	Lysine degradation	13	80	0.140087	0.625386	ko00310	Glyma.02G292500(At4g26910);Glyma.04G125500(SUVH1);Glyma.04G252800(ASHR1);Glyma.07G157400(SUVH9);Glyma.08G091700(ASHR2);Glyma.09G104600(ATXR4);Glyma.14G004600(AAT1);Glyma.14G022100(At4g26910);Glyma.14G152100(ALDH3H1);Glyma.16G131700(ALDH3F1);Glyma.17G037900(FLBR);Glyma.17G044300(LKR/SDH);Glyma.20G005400(SUVH9)	K00658+K11420+K11426+K11420+K11426+K11426+K00626+K00658+K00128+K00128+K00382+K14157+K11420	Lysine degradation
Metabolism	Lipid metabolism	Sphingolipid metabolism	9	52	0.150211	0.647461	ko00600	Glyma.02G065400(Os11g0516000);Glyma.02G097200(DPL1);Glyma.10G174500(AGAL2);Glyma.13G197000(lacZ);Glyma.14G085100(LCB1);Glyma.18G068800(NCER1);Glyma.18G215700(AGAL1);Glyma.20G198000(Gba2);Glyma.20G216000(AGAL2)	K00654+K01634+K07407+K01190+K00654+K12349+K07407+K17108+K07407	Sphingolipid metabolism
Metabolism	Lipid metabolism	Glycerolipid metabolism	25	176	0.180791	0.74765	ko00561	Glyma.01G080600(CSE);Glyma.01G113000(SQD2);Glyma.02G190000(SDP1);Glyma.03G008300(GPAT8);Glyma.03G070100(AKR4C9);Glyma.07G106400(Rv0183);Glyma.07G236300(SFR2);Glyma.10G174500(AGAL2);Glyma.10G273600(CSE);Glyma.11G231700(UGP3);Glyma.13G046000(--);Glyma.14G152100(ALDH3H1);Glyma.15G034100(LPAT2);Glyma.16G131700(ALDH3F1);Glyma.17G037100(SFR2);Glyma.17G041600(DGAT3);Glyma.17G248200(LPAT4);Glyma.18G02550…	K01054+K06119+K14674+K13508+K00002+K01054+K21362+K07407+K01054+K22920+K01054+K00128+K13523+K00128+K21362+K22849+K13513+K22920+K00002+K06119+K07407+K01054+K14674+K07407+K01054	Glycerolipid metabolism
Environmental Information Processing	Signal transduction	Phosphatidylinositol signaling system	20	138	0.18763	0.74765	ko04070	Glyma.01G159400(SAC7);Glyma.02G275600(CAL1);Glyma.06G030100(IPK1);Glyma.06G152800(PI4KB1);Glyma.06G218300(IMPL1);Glyma.07G151700(SAC8);Glyma.08G186400(PIP5K7);Glyma.09G241100(VIP2);Glyma.10G060000(PIP5K9);Glyma.10G183200(CDS1);Glyma.10G218400(FAB1D);Glyma.10G263700(PTEN2A);Glyma.13G074800(PCM3);Glyma.13G146700(PIP5K9);Glyma.14G040600(CAL1);Glyma.14G193800(PLC2);Glyma.16G092200(ITPK1);Glyma.18G255…	K21797+K02183+K10572+K19801+K01092+K21797+K00889+K13024+K00889+K00981+K00921+K01110+K02183+K00889+K02183+K05857+K00913+K13024+K02183+K00981	Phosphatidylinositol signaling system
Genetic Information Processing	Transcription	Basal transcription factors	15	100	0.191398	0.74765	ko03022	Glyma.01G217900(--);Glyma.02G092400(TAF6);Glyma.02G216100(TFIIA-S);Glyma.03G036800(TBP1);Glyma.05G205200(--);Glyma.07G100200(CDKD-1);Glyma.08G016400(XPB1);Glyma.10G001200(TAF13);Glyma.11G025300(--);Glyma.11G136100(gtf2a1);Glyma.12G059800(toa1);Glyma.13G103600(TAF8);Glyma.14G087700(TAF4B);Glyma.14G154000(TAF7);MSTRG.28499(--)	K03137+K03131+K03123+K03120+K03137+K02202+K10843+K03127+K03137+K03122+K03122+K14649+K03129+K03132+K03132	Basal transcription factors
Metabolism	Amino acid metabolism	Valine, leucine and isoleucine degradation	16	111	0.226821	0.836779	ko00280	Glyma.02G131500(MCCB);Glyma.02G277900(HMGCL);Glyma.03G040600(At3g08860);Glyma.03G070200(BCDH);Glyma.04G049200(BCAT2);Glyma.05G232600(At4g13360);Glyma.07G186100(BCAT7);Glyma.07G213500(MCCB);Glyma.11G154423(IVD);Glyma.14G004600(AAT1);Glyma.14G152100(ALDH3H1);Glyma.15G058900(ALDH6B2);Glyma.16G131700(ALDH3F1);Glyma.17G028000(BCE2);Glyma.17G037900(FLBR);Glyma.17G222800(At4g31810)	K01969+K01640+K00827+K00167+K00826+K05605+K00826+K01969+K00253+K00626+K00128+K00140+K00128+K09699+K00382+K05605	Valine, leucine and isoleucine degradation
Metabolism	Carbohydrate metabolism	Propanoate metabolism	11	74	0.247313	0.836779	ko00640	Glyma.01G207500(ACX1);Glyma.03G070200(BCDH);Glyma.05G232600(At4g13360);Glyma.09G164900(Os07g0577700);Glyma.11G035200(ACX1);Glyma.14G004600(AAT1);Glyma.15G058900(ALDH6B2);Glyma.17G028000(BCE2);Glyma.17G037900(FLBR);Glyma.17G222800(At4g31810);Glyma.18G202800(ACX4)	K00232+K00167+K05605+K01899+K00232+K00626+K00140+K09699+K00382+K05605+K00232	Propanoate metabolism
Metabolism	Carbohydrate metabolism	Starch and sucrose metabolism	46	354	0.250404	0.836779	ko00500	Glyma.01G031900(TPS9);Glyma.02G304500(AGPS1);Glyma.03G151200(ISA2);Glyma.04G098900(ISA3);Glyma.04G111300(CEL3);Glyma.04G180900(TPS9);Glyma.05G054800(NUDT14);Glyma.05G068000(BAM3);Glyma.05G127800(SS4);Glyma.06G001900(UGP2);Glyma.06G008200(At4g39010);Glyma.06G030400(AGPS1);Glyma.06G129400(SS1);Glyma.06G184200(TPS9);Glyma.06G323700(SPS4);Glyma.08G028400(ISA1);Glyma.08G033300(HXK1);Glyma.08G044100(PG…	K16055+K00975+K01214+K01214+K01179+K16055+K18447+K01177+K00703+K00963+K01179+K00975+K00703+K16055+K00696+K01214+K00844+K01835+K01087+K00688+K00847+K05350+K01087+K01193+K01179+K01188+K00844+K16055+K05350+K16055+K01188+K01193+K01087+K00844+K00695+K00695+K01177+K01176+K01087+K00700+K16055+K01179+K00975+K00688+K07024+K13679	Starch and sucrose metabolism
Metabolism	Biosynthesis of other secondary metabolites	Glucosinolate biosynthesis	4	22	0.253966	0.836779	ko00966	Glyma.04G049200(BCAT2);Glyma.07G186100(BCAT7);Glyma.11G197300(CYP79D4);Glyma.20G199600(IIL1)	K00826+K00826+K12153+K01703	Glucosinolate biosynthesis
Metabolism	Metabolism of other amino acids	Taurine and hypotaurine metabolism	3	15	0.254381	0.836779	ko00430	Glyma.01G005200(GGT3);Glyma.07G126200(GGT3);Glyma.18G021100(GGT2)	K18592+K18592+K18592	Taurine and hypotaurine metabolism
Metabolism	Carbohydrate metabolism	C5-Branched dibasic acid metabolism	3	15	0.254381	0.836779	ko00660	Glyma.08G210500(SSU1);Glyma.15G072500(ALS);Glyma.20G199600(IIL1)	K01704+K01652+K01703	C5-Branched dibasic acid metabolism
Metabolism	Metabolism of cofactors and vitamins	Vitamin B6 metabolism	5	30	0.272427	0.873163	ko00750	Glyma.08G029600(At4g29530);Glyma.08G194900(At1g17710);Glyma.13G225000(PDX1);Glyma.15G023000(At1g17710);Glyma.15G087200(PDX1)	K13248+K13248+K06215+K13248+K06215	Vitamin B6 metabolism
Metabolism	Biosynthesis of other secondary metabolites	Isoflavonoid biosynthesis	7	46	0.291893	0.912166	ko00943	Glyma.09G269600(BEN1);Glyma.13G173300(HI4'OMT);Glyma.16G175600(GmIF7GT1);Glyma.16G175900(GmIF7GT1);Glyma.18G080400(CYP71D9);Glyma.18G220500(BEN1);Glyma.19G146800(CYP93A1)	K13265+K13259+K13263+K13263+K13267+K13265+K13261	Isoflavonoid biosynthesis
Metabolism	Metabolism of cofactors and vitamins	Porphyrin metabolism	14	102	0.308075	0.939252	ko00860	Glyma.01G226700(CHLD);Glyma.03G097900(OVA3);Glyma.04G037000(UROS);Glyma.04G147700(HO1);Glyma.05G004900(SIRB);Glyma.06G002900(GSA1);Glyma.06G051100(HEMH);Glyma.07G124000(OVA3);Glyma.08G150800(cysG);Glyma.09G181000(CLH1);Glyma.10G138600(PPOX1);Glyma.10G141500(At5g26710);Glyma.12G229700(HEME1);Glyma.20G090100(At5g26710)	K03404+K01885+K01719+K21480+K03794+K01845+K01772+K01885+K02303+K08099+K00231+K01885+K01599+K01885	Porphyrin metabolism
Metabolism	Metabolism of other amino acids	Selenocompound metabolism	5	32	0.320341	0.953395	ko00450	Glyma.09G235400(CGS1);Glyma.10G172700(MGL);Glyma.12G018300(Os06g0508700);Glyma.15G127400(NFS2);Glyma.17G184900(METE)	K01739+K01761+K01874+K11717+K00549	Selenocompound metabolism
Metabolism	Nucleotide metabolism	Purine metabolism	28	218	0.334668	0.961792	ko00230	Glyma.03G176800(ADK);Glyma.03G189700(OsI_35105);Glyma.04G007300(PUR1);Glyma.05G054800(NUDT14);Glyma.07G256200(RNR2A);Glyma.08G044100(PGM1);Glyma.08G295700(AMPD);Glyma.09G222700(ASE1);Glyma.10G065000(OsI_35105);Glyma.10G163700(PURKE);Glyma.10G178900(PKP1);Glyma.10G227800(PKP2);Glyma.11G221100(At1g74260);Glyma.12G036200(ASE1);Glyma.13G029700(APY6);Glyma.13G136000(Os03g0130400);Glyma.13G149800(OsI_3…	K00939+K00873+K00764+K18447+K10808+K01835+K01490+K00764+K00873+K11808+K00873+K00873+K01952+K00764+K01510+K00939+K00873+K00942+K03787+K01923+K00942+K00951+K01939+K00873+K00873+K11808+K01081+K00856	Purine metabolism
Metabolism	Carbohydrate metabolism	Pyruvate metabolism	29	227	0.34191	0.961792	ko00620	Glyma.02G130701(PPC4);Glyma.03G189700(OsI_35105);Glyma.03G261000(PDH-E1);Glyma.05G141000(PDH-E1);Glyma.06G277500(PPC1);Glyma.07G185400(MDHG);Glyma.08G096300(E1-BETA-2);Glyma.09G029900(AAE7);Glyma.10G065000(OsI_35105);Glyma.10G178900(PKP1);Glyma.10G227800(PKP2);Glyma.10G295400(IPMS2);Glyma.12G079700(GLXI);Glyma.13G149800(OsI_35105);Glyma.13G270400(PPC1);Glyma.13G290700(PPC2);Glyma.14G004600(AAT1);…	K01595+K00873+K00161+K00162+K01595+K00026+K00162+K01913+K00873+K00873+K00873+K01649+K01759+K00873+K01595+K01595+K00626+K00162+K00128+K00627+K00161+K00128+K01913+K00382+K00026+K00161+K00873+K00873+K01649	Pyruvate metabolism
Metabolism	Metabolism of cofactors and vitamins	Nicotinate and nicotinamide metabolism	8	57	0.352135	0.961792	ko00760	Glyma.01G187500(NAPRT2);Glyma.03G193800(URH1);Glyma.05G219500(At1g55090);Glyma.11G093600(NADK1);Glyma.12G020100(NADK1);Glyma.14G013400(NMNAT);Glyma.14G136600(surE2);MSTRG.31683(HSP90)	K00763+K01240+K01950+K00858+K00858+K06210+K03787+K01081	Nicotinate and nicotinamide metabolism
Metabolism	Amino acid metabolism	Arginine and proline metabolism	18	138	0.35394	0.961792	ko00330	Glyma.01G099800(P5CS);Glyma.01G140200(ARGAH1);Glyma.02G044100(P4H10);Glyma.02G128000(SAMDC);Glyma.02G128100(--);Glyma.09G224600(NOA1);Glyma.11G209027(PAO4);Glyma.14G152100(ALDH3H1);Glyma.14G209400(PAO5);Glyma.16G131700(ALDH3F1);Glyma.17G021200(P4H4);Glyma.17G091100(SPDSYN);Glyma.17G092400(SPDSYN);Glyma.17G131300(ARGAH1);Glyma.18G045100(PAO4);Glyma.18G188000(P5CS);Glyma.18G278900(POX1);Glyma.19G04…	K12657+K01476+K00472+K01611+K01611+K13427+K17839+K00128+K17839+K00128+K00472+K00797+K00797+K01476+K17839+K12657+K00318+K00318	Arginine and proline metabolism
Metabolism	Carbohydrate metabolism	Glycolysis / Gluconeogenesis	38	304	0.364405	0.969161	ko00010	Glyma.03G070100(AKR4C9);Glyma.03G189700(OsI_35105);Glyma.03G191500(FBA6);Glyma.03G261000(PDH-E1);Glyma.04G144300(ENO1);Glyma.05G141000(PDH-E1);Glyma.06G172700(GAPC);Glyma.08G031700(PFK3);Glyma.08G033300(HXK1);Glyma.08G044100(PGM1);Glyma.08G096300(E1-BETA-2);Glyma.08G280700(PFK5);Glyma.09G029900(AAE7);Glyma.10G065000(OsI_35105);Glyma.10G066700(FBA6);Glyma.10G178900(PKP1);Glyma.10G194300(PFK4);Glym…	K00002+K00873+K01623+K00161+K01689+K00162+K00134+K00850+K00844+K01835+K00162+K00850+K01913+K00873+K01623+K00873+K00850+K00873+K01623+K00121+K00844+K01792+K00873+K00162+K00128+K00844+K00627+K00161+K00128+K01913+K00382+K00002+K01803+K00161+K00873+K00873+K00850+K00850	Glycolysis / Gluconeogenesis
Metabolism	Carbohydrate metabolism	Fructose and mannose metabolism	18	140	0.377766	0.978171	ko00051	Glyma.03G191500(FBA6);Glyma.03G259000(FKGP);Glyma.05G054800(NUDT14);Glyma.08G031700(PFK3);Glyma.08G033300(HXK1);Glyma.08G280700(PFK5);Glyma.09G148900(At5g51830);Glyma.10G066700(FBA6);Glyma.10G194300(PFK4);Glyma.10G268500(FBA3);Glyma.12G021700(At1g50460);Glyma.12G204700(MAN2);Glyma.14G218800(HXK2);Glyma.19G186000(TPI);Glyma.19G223000(MAN2);Glyma.19G257700(FKGP);MSTRG.16666(PFK3);MSTRG.7736(PFK3)	K01623+K05305+K18447+K00850+K00844+K00850+K00847+K01623+K00850+K01623+K00844+K19355+K00844+K01803+K19355+K05305+K00850+K00850	Fructose and mannose metabolism
Metabolism	Glycan biosynthesis and metabolism	Glycosphingolipid biosynthesis - globo and isoglobo series	3	19	0.389158	0.978171	ko00603	Glyma.10G174500(AGAL2);Glyma.18G215700(AGAL1);Glyma.20G216000(AGAL2)	K07407+K07407+K07407	Glycosphingolipid biosynthesis - globo and isoglobo series
Metabolism	Amino acid metabolism	Valine, leucine and isoleucine biosynthesis	7	51	0.391269	0.978171	ko00290	Glyma.04G049200(BCAT2);Glyma.07G186100(BCAT7);Glyma.08G210500(SSU1);Glyma.10G295400(IPMS2);Glyma.15G072500(ALS);Glyma.20G199600(IIL1);Glyma.20G245300(IPMS2)	K00826+K00826+K01704+K01649+K01652+K01703+K01649	Valine, leucine and isoleucine biosynthesis
Metabolism	Glycan biosynthesis and metabolism	Various types of N-glycan biosynthesis	9	69	0.422196	0.999999	ko00513	Glyma.01G016400(Alg14);Glyma.04G000400(GNTI);Glyma.07G119300(ALG12);Glyma.08G221900(MNS1);Glyma.09G206400(Alg14);Glyma.13G068100(GMII);Glyma.15G094500(MNS3);Glyma.19G015900(GMII);Glyma.20G174300(FUT13)	K07441+K00726+K03847+K01230+K07441+K01231+K23741+K01231+K14412	Various types of N-glycan biosynthesis
Metabolism	Lipid metabolism	alpha-Linolenic acid metabolism	14	111	0.430417	0.999999	ko00592	Glyma.01G207500(ACX1);Glyma.01G235600(OPR2);Glyma.02G190000(SDP1);Glyma.07G246300(MFP2);Glyma.08G240202(CEQORH);Glyma.09G243100(DAD1);Glyma.11G007600(OPR2);Glyma.11G035200(ACX1);Glyma.12G054700(LOX2.1);Glyma.13G030300(LOX2.1);Glyma.14G223200(4CLL5);Glyma.17G027700(MFP2);Glyma.18G202800(ACX4);Glyma.19G132900(SDP1)	K00232+K05894+K14674+K10527+K00224+K16818+K05894+K00232+K00454+K00454+K10526+K10527+K00232+K14674	alpha-Linolenic acid metabolism
Metabolism	Amino acid metabolism	Arginine biosynthesis	9	70	0.439669	0.999999	ko00220	Glyma.01G026700(GGAT2);Glyma.01G140200(ARGAH1);Glyma.02G072200(GDH1);Glyma.07G012500(gdhA);Glyma.09G224600(NOA1);Glyma.14G213300(Gln-gamma);Glyma.17G131300(ARGAH1);Glyma.17G160300(NAGS1);MSTRG.4534(Acy1)	K14272+K01476+K00261+K00262+K13427+K01915+K01476+K14682+K14677	Arginine biosynthesis
Genetic Information Processing	Folding, sorting and degradation	SNARE interactions in vesicular transport	12	95	0.44002	0.999999	ko04130	Glyma.02G111400(VTI12);Glyma.04G072700(SYP32);Glyma.04G097000(At4g14600);Glyma.06G073900(SYP32);Glyma.07G025200(GOS11);Glyma.07G091000(SYP81);Glyma.08G217200(GOS11);Glyma.09G097700(YKT61);Glyma.10G082500(SYP121);Glyma.13G136600(YKT61);Glyma.16G045900(SYP22);Glyma.18G096200(SYP61)	K08493+K08490+K08505+K08490+K08495+K08492+K08495+K08516+K08486+K08516+K08488+K08500	SNARE interactions in vesicular transport
Metabolism	Biosynthesis of other secondary metabolites	Flavonoid biosynthesis	14	113	0.458014	0.999999	ko00941	Glyma.01G091400(CHS6);Glyma.01G228700(CHS7);Glyma.02G130400(CHS6);Glyma.04G222400(CHI3);Glyma.06G143000(CHI3);Glyma.08G030500(At4g26220);Glyma.08G110500(CHS5);Glyma.09G075200(CHS6);Glyma.11G011500(CHS);Glyma.14G072800(DFR1);Glyma.14G205200(CYP73A11);Glyma.16G039500(HST);Glyma.16G044300(AT9);Glyma.18G104000(SHT)	K00660+K00660+K00660+K01859+K01859+K00588+K00660+K00660+K00660+K13082+K00487+K13065+K13065+K13065	Flavonoid biosynthesis
Metabolism	Lipid metabolism	Biosynthesis of unsaturated fatty acids	6	46	0.458286	0.999999	ko01040	Glyma.01G207500(ACX1);Glyma.03G009800(Acot8);Glyma.11G035200(ACX1);Glyma.11G143000(HACD2);Glyma.18G202800(ACX4);Glyma.18G232200(Acot8)	K00232+K01068+K00232+K10703+K00232+K01068	Biosynthesis of unsaturated fatty acids
Metabolism	Glycan biosynthesis and metabolism	N-Glycan biosynthesis	11	88	0.460926	0.999999	ko00510	Glyma.01G016400(Alg14);Glyma.04G000400(GNTI);Glyma.07G119300(ALG12);Glyma.07G131100(ALG10);Glyma.08G221900(MNS1);Glyma.09G206400(Alg14);Glyma.13G068100(GMII);Glyma.15G094500(MNS3);Glyma.18G167500(DPMS3);Glyma.19G003100(--);Glyma.19G015900(GMII)	K07441+K00726+K03847+K03850+K01230+K07441+K01231+K23741+K09659+K00737+K01231	N-Glycan biosynthesis
Metabolism	Metabolism of terpenoids and polyketides	Terpenoid backbone biosynthesis	13	106	0.478013	0.999999	ko00900	Glyma.01G156700(HMG3);Glyma.02G112200(IPK);Glyma.05G037500(DXR);Glyma.05G100400(SPS3);Glyma.06G155750(FLCY);Glyma.06G302200(EBOS);Glyma.08G093400(GGR);Glyma.08G277000(Os07g0190000);Glyma.08G277100(Os07g0190000);Glyma.09G255600(FACE1);Glyma.14G004600(AAT1);Glyma.16G218800(ICMTA);Glyma.19G040900(ICMEL2)	K00021+K06981+K00099+K14066+K05906+K12742+K13789+K01662+K01662+K06013+K00626+K00587+K15889	Terpenoid backbone biosynthesis
Metabolism	Carbohydrate metabolism	Amino sugar and nucleotide sugar metabolism	34	288	0.514071	0.999999	ko00520	Glyma.02G120900(UPTG2);Glyma.02G304500(AGPS1);Glyma.03G027300(GAE3);Glyma.03G259000(FKGP);Glyma.04G245100(USP1);Glyma.05G018500(GAUT11);Glyma.05G217100(UGE2);Glyma.06G001900(UGP2);Glyma.06G030400(AGPS1);Glyma.07G271200(UGE1);Glyma.08G033300(HXK1);Glyma.08G044100(PGM1);Glyma.09G148900(At5g51830);Glyma.09G232900(GAE3);Glyma.11G124500(CHI4);Glyma.12G021700(At1g50460);Glyma.12G084100(AXS2);Glyma.12G1…	K13379+K00975+K08679+K05305+K12447+K13648+K01784+K00963+K00975+K01784+K00844+K01835+K00847+K08679+K01183+K00844+K12449+K12449+K13648+K12450+K12446+K00844+K00326+K01183+K13648+K12446+K01183+K01183+K13379+K01209+K13648+K00975+K05305+K00326	Amino sugar and nucleotide sugar metabolism
Metabolism	Metabolism of cofactors and vitamins	Biotin metabolism	4	32	0.527629	0.999999	ko00780	Glyma.04G130900(BIOF);Glyma.11G180750(KAS1);Glyma.12G020600(BIO2);Glyma.13G094700(BIO3-BIO1)	K00652+K09458+K01012+K19562	Biotin metabolism
Metabolism	Metabolism of other amino acids	Cyanoamino acid metabolism	13	110	0.534257	0.999999	ko00460	Glyma.01G005200(GGT3);Glyma.02G217100(SHM2);Glyma.05G152100(SHM4);Glyma.06G107800(SHM7);Glyma.07G126200(GGT3);Glyma.09G178100(BGLU44);Glyma.11G129900(BGLU12);Glyma.11G197300(CYP79D4);Glyma.12G170300(SHM7);Glyma.12G222800(BGLU18);Glyma.13G343000(BGLU13);Glyma.14G184500(SHM2);Glyma.18G021100(GGT2)	K18592+K00600+K00600+K00600+K18592+K05350+K01188+K12153+K00600+K05350+K01188+K00600+K18592	Cyanoamino acid metabolism
Metabolism	Lipid metabolism	Synthesis and degradation of ketone bodies	2	15	0.540004	0.999999	ko00072	Glyma.02G277900(HMGCL);Glyma.14G004600(AAT1)	K01640+K00626	Synthesis and degradation of ketone bodies
Genetic Information Processing	Folding, sorting and degradation	Ubiquitin mediated proteolysis	30	259	0.561176	0.999999	ko04120	Glyma.01G163900(SKP1A);Glyma.01G194100(CYP65);Glyma.01G214500(FZR2);Glyma.02G226300(DDB2);Glyma.02G229700(UBA1);Glyma.05G124500(At5g37930);Glyma.05G204000(SAE1B-1);Glyma.06G228700(APC6);Glyma.07G190600(APC4);Glyma.07G250900(MIEL1);Glyma.07G265600(UPL5);Glyma.08G228100(CDC20-2);Glyma.10G133700(PRP19);Glyma.11G125300(ASK14);Glyma.11G220500(APC2);Glyma.12G032500(UPL3);Glyma.12G156300(APC6);Glyma.13G…	K03094+K10598+K03364+K10140+K03178+K04506+K10684+K03353+K03351+K10144+K10591+K03363+K10599+K03094+K03349+K10590+K03353+K10685+K10144+K10581+K10575+K10140+K10144+K10686+K03349+K03869+K03350+K03350+K10599+K10581	Ubiquitin mediated proteolysis
Metabolism	Carbohydrate metabolism	Butanoate metabolism	6	51	0.562645	0.999999	ko00650	Glyma.02G277900(HMGCL);Glyma.09G029900(AAE7);Glyma.11G096200(GABA-TP3);Glyma.14G004600(AAT1);Glyma.15G072500(ALS);Glyma.17G031800(AAE7)	K01640+K01913+K16871+K00626+K01652+K01913	Butanoate metabolism
Metabolism	Lipid metabolism	Ether lipid metabolism	7	60	0.566966	0.999999	ko00565	Glyma.01G215100(PLDGAMMA1);Glyma.02G128300(AAPT1);Glyma.02G190000(SDP1);Glyma.08G211700(PLD1);Glyma.12G081900(AAPT1);Glyma.19G132900(SDP1);Glyma.20G238000(PLDZETA1)	K01115+K00993+K14674+K01115+K00993+K14674+K01115	Ether lipid metabolism
Cellular Processes	Transport and catabolism	Peroxisome	20	174	0.576098	0.999999	ko04146	Glyma.01G207500(ACX1);Glyma.02G277900(HMGCL);Glyma.03G119400(DCI1);Glyma.07G018400(PEX2);Glyma.08G203400(PEX2);Glyma.09G005200(PMP22);Glyma.10G010800(LACS1);Glyma.11G017900(LACS4);Glyma.11G035200(ACX1);Glyma.11G254100(AAE16);Glyma.13G232633(NUDT15);Glyma.13G280600(--);Glyma.13G299600(--);Glyma.14G211000(IDH1);Glyma.15G083100(PEX7);Glyma.18G030100(PXN);Glyma.18G202800(ACX4);Glyma.20G143900(LACS6);…	K00232+K01640+K12663+K06664+K06664+K13347+K01897+K01897+K00232+K01897+K17879+K13348+K13348+K00031+K13341+K13354+K00232+K01897+K04564+K13348	Peroxisome
Metabolism	Carbohydrate metabolism	Inositol phosphate metabolism	16	140	0.585472	0.999999	ko00562	Glyma.01G159400(SAC7);Glyma.06G030100(IPK1);Glyma.06G152800(PI4KB1);Glyma.06G218300(IMPL1);Glyma.07G151700(SAC8);Glyma.08G186400(PIP5K7);Glyma.10G060000(PIP5K9);Glyma.10G218400(FAB1D);Glyma.10G263700(PTEN2A);Glyma.12G001200(SAC1);Glyma.13G146700(PIP5K9);Glyma.14G193800(PLC2);Glyma.15G058900(ALDH6B2);Glyma.16G092200(ITPK1);Glyma.17G045400(SAC3);Glyma.19G186000(TPI)	K21797+K10572+K19801+K01092+K21797+K00889+K00889+K00921+K01110+K22913+K00889+K05857+K00140+K00913+K22913+K01803	Inositol phosphate metabolism
Metabolism	Lipid metabolism	Glycerophospholipid metabolism	25	220	0.601354	0.999999	ko00564	Glyma.01G215100(PLDGAMMA1);Glyma.02G128300(AAPT1);Glyma.02G165500(SDP6);Glyma.02G190000(SDP1);Glyma.03G008300(GPAT8);Glyma.04G132000(At1g74320);Glyma.07G102700(PEAMT);Glyma.08G048633(NMT3);Glyma.08G211700(PLD1);Glyma.08G218900(PLMT);Glyma.09G051200(CCT2);Glyma.09G243100(DAD1);Glyma.09G270100(PECT1);Glyma.10G183200(CDS1);Glyma.10G207700(SDP6);Glyma.12G081900(AAPT1);Glyma.15G034100(LPAT2);Glyma.15G…	K01115+K00993+K00111+K14674+K13508+K14156+K05929+K05929+K01115+K00550+K00968+K16818+K00967+K00981+K00111+K00993+K13523+K01613+K13511+K13513+K18696+K14674+K08730+K00981+K01115	Glycerophospholipid metabolism
Metabolism	Carbohydrate metabolism	Pentose phosphate pathway	14	124	0.604141	0.999999	ko00030	Glyma.02G120200(OsI_025867);Glyma.03G027500(TKL-2);Glyma.03G191500(FBA6);Glyma.05G199800(tal);Glyma.05G214000(PGD3);Glyma.08G031700(PFK3);Glyma.08G044100(PGM1);Glyma.08G280700(PFK5);Glyma.10G066700(FBA6);Glyma.10G194300(PFK4);Glyma.10G268500(FBA3);Glyma.19G082300(G6PD6);MSTRG.16666(PFK3);MSTRG.7736(PFK3)	K01057+K00615+K01623+K00616+K00033+K00850+K01835+K00850+K01623+K00850+K01623+K00036+K00850+K00850	Pentose phosphate pathway
Genetic Information Processing	Folding, sorting and degradation	Sulfur relay system	2	17	0.609923	0.999999	ko04122	Glyma.01G197100(NIFS1);Glyma.11G044600(NIFS1)	K04487+K04487	Sulfur relay system
Genetic Information Processing	Transcription	RNA polymerase	9	81	0.621742	0.999999	ko03020	Glyma.01G232951(--);Glyma.07G084000(NRPB5A);Glyma.09G066000(RPB2);Glyma.10G238600(NRPB6A);Glyma.15G073766(RPB2);Glyma.15G165300(--);Glyma.15G172100(RPB2);Glyma.19G215300(rpc25);Glyma.20G155900(NRPB6A)	K03026+K03013+K03010+K03014+K03010+K03005+K03010+K03022+K03014	RNA polymerase
Metabolism	Metabolism of terpenoids and polyketides	Carotenoid biosynthesis	8	73	0.63676	0.999999	ko00906	Glyma.08G096200(NCED2);Glyma.09G252800(CYP97A3);Glyma.10G086700(CRTISO);Glyma.11G252500(Z-ISO);Glyma.13G147500(CYP97C1);Glyma.18G239900(CYP97A3);Glyma.19G251000(VDE1);Glyma.20G227900(ZDS)	K09840+K15747+K09835+K15744+K09837+K15747+K09839+K00514	Carotenoid biosynthesis
Environmental Information Processing	Membrane transport	ABC transporters	9	83	0.651453	0.999999	ko02010	Glyma.03G101000(ABCC9);Glyma.07G081000(ABCB15);Glyma.07G121900(ABCC9);Glyma.09G147400(ABCB28);Glyma.10G137600(ABCB11);Glyma.13G370300(ABCC13);Glyma.18G079650(ABCC3);Glyma.18G154200(ABCB15);Glyma.20G165000(ABCC10)	K05665+K05658+K05665+K05657+K05658+K05674+K05666+K05658+K05666	ABC transporters
Metabolism	Metabolism of other amino acids	beta-Alanine metabolism	12	110	0.651501	0.999999	ko00410	Glyma.01G207500(ACX1);Glyma.05G232600(At4g13360);Glyma.11G035200(ACX1);Glyma.11G209027(PAO4);Glyma.14G152100(ALDH3H1);Glyma.14G209400(PAO5);Glyma.15G058900(ALDH6B2);Glyma.16G131700(ALDH3F1);Glyma.17G222800(At4g31810);Glyma.18G045100(PAO4);Glyma.18G172500(PANC);Glyma.18G202800(ACX4)	K00232+K05605+K00232+K17839+K00128+K17839+K00140+K00128+K05605+K17839+K01918+K00232	beta-Alanine metabolism
Metabolism	Lipid metabolism	Fatty acid degradation	13	120	0.664116	0.999999	ko00071	Glyma.01G207500(ACX1);Glyma.07G246300(MFP2);Glyma.10G010800(LACS1);Glyma.11G017900(LACS4);Glyma.11G035200(ACX1);Glyma.11G254100(AAE16);Glyma.12G015300(8HGO);Glyma.14G004600(AAT1);Glyma.14G152100(ALDH3H1);Glyma.16G131700(ALDH3F1);Glyma.17G027700(MFP2);Glyma.18G202800(ACX4);Glyma.20G143900(LACS6)	K00232+K10527+K01897+K01897+K00232+K01897+K00121+K00626+K00128+K00128+K10527+K00232+K01897	Fatty acid degradation
Metabolism	Amino acid metabolism	Cysteine and methionine metabolism	27	245	0.668107	0.999999	ko00270	Glyma.01G237900(RCS1);Glyma.02G128000(SAMDC);Glyma.02G128100(--);Glyma.02G138400(OASB);Glyma.03G040600(At3g08860);Glyma.04G049200(BCAT2);Glyma.07G185400(MDHG);Glyma.07G186100(BCAT7);Glyma.09G235400(CGS1);Glyma.10G159700(CYSD1);Glyma.10G172700(MGL);Glyma.10G261400(PGDH1);Glyma.11G084100(SAT4);Glyma.14G014700(SAT3);Glyma.14G048900(ACO1);Glyma.15G112700(ACO);Glyma.17G039000(SAMS);Glyma.17G091100(SPD…	K01738+K01611+K01611+K01738+K00827+K00826+K00026+K00826+K01739+K01738+K01761+K00058+K00640+K00640+K05933+K05933+K00789+K00797+K00797+K00026+K00549+K20772+K22846+K01738+K22207+K00058+K01738	Cysteine and methionine metabolism
Metabolism	Amino acid metabolism	Alanine, aspartate and glutamate metabolism	13	121	0.675952	0.999999	ko00250	Glyma.01G026700(GGAT2);Glyma.02G072200(GDH1);Glyma.03G040600(At3g08860);Glyma.04G007300(PUR1);Glyma.07G012500(gdhA);Glyma.09G222700(ASE1);Glyma.11G096200(GABA-TP3);Glyma.12G036200(ASE1);Glyma.14G213300(Gln-gamma);Glyma.15G045100(CARB);Glyma.19G142400(PURA2);Glyma.20G148741(CARB);Glyma.20G148781(CARB)	K14272+K00261+K00827+K00764+K00262+K00764+K16871+K00764+K01915+K01955+K01939+K01955+K01955	Alanine, aspartate and glutamate metabolism
Metabolism	Biosynthesis of other secondary metabolites	Stilbenoid, diarylheptanoid and gingerol biosynthesis	6	59	0.706251	0.999999	ko00945	Glyma.06G286600(OMT3);Glyma.08G030500(At4g26220);Glyma.14G205200(CYP73A11);Glyma.16G039500(HST);Glyma.16G044300(AT9);Glyma.18G104000(SHT)	K16040+K00588+K00487+K13065+K13065+K13065	Stilbenoid, diarylheptanoid and gingerol biosynthesis
Metabolism	Global and overview maps	Fatty acid metabolism	15	142	0.707851	0.999999	ko01212	Glyma.01G207500(ACX1);Glyma.04G197500(FATB);Glyma.07G246300(MFP2);Glyma.09G277400(KAS3A);Glyma.10G010800(LACS1);Glyma.11G017900(LACS4);Glyma.11G035200(ACX1);Glyma.11G143000(HACD2);Glyma.11G180750(KAS1);Glyma.11G254100(AAE16);Glyma.14G004600(AAT1);Glyma.17G027700(MFP2);Glyma.18G202800(ACX4);Glyma.18G211400(KAS3A);Glyma.20G143900(LACS6)	K00232+K10781+K10527+K00648+K01897+K01897+K00232+K10703+K09458+K01897+K00626+K10527+K00232+K00648+K01897	Fatty acid metabolism
Metabolism	Metabolism of cofactors and vitamins	Lipoic acid metabolism	1	10	0.713321	0.999999	ko00785	Glyma.20G110200(LIP1P)	K03644	Lipoic acid metabolism
Metabolism	Metabolism of cofactors and vitamins	Pantothenate and CoA biosynthesis	7	69	0.715241	0.999999	ko00770	Glyma.04G049200(BCAT2);Glyma.06G107500(PPCS2);Glyma.07G186100(BCAT7);Glyma.13G146900(PANK2);Glyma.15G072500(ALS);Glyma.18G139100(Os09g0533100);Glyma.18G172500(PANC)	K00826+K01922+K00826+K09680+K01652+K09680+K01918	Pantothenate and CoA biosynthesis
Metabolism	Glycan biosynthesis and metabolism	Other types of O-glycan biosynthesis	3	31	0.722311	0.999999	ko00514	Glyma.10G075300(SPY);Glyma.10G168700(SEC);Glyma.20G221000(SEC)	K09667+K09667+K09667	Other types of O-glycan biosynthesis
Metabolism	Glycan biosynthesis and metabolism	Glycosylphosphatidylinositol (GPI)-anchor biosynthesis	5	53	0.761399	0.999999	ko00563	Glyma.01G023700(PIGG);Glyma.01G158500(--);Glyma.03G064400(PIGT);Glyma.07G221600(Pigv);Glyma.19G004600(Gpaa1)	K05310+K03858+K05292+K07542+K05289	Glycosylphosphatidylinositol (GPI)-anchor biosynthesis
Metabolism	Biosynthesis of other secondary metabolites	Tropane, piperidine and pyridine alkaloid biosynthesis	5	56	0.802545	0.999999	ko00960	Glyma.05G181000(PAT);Glyma.07G136000(At5g06060);Glyma.11G222300(At5g06060);Glyma.11G222500(At5g06060);Glyma.11G238300(PAT)	K15849+K08081+K08081+K08081+K15849	Tropane, piperidine and pyridine alkaloid biosynthesis
Metabolism	Lipid metabolism	Fatty acid biosynthesis	8	86	0.806223	0.999999	ko00061	Glyma.04G197500(FATB);Glyma.09G277400(KAS3A);Glyma.10G010800(LACS1);Glyma.11G017900(LACS4);Glyma.11G180750(KAS1);Glyma.11G254100(AAE16);Glyma.18G211400(KAS3A);Glyma.20G143900(LACS6)	K10781+K00648+K01897+K01897+K09458+K01897+K00648+K01897	Fatty acid biosynthesis
Metabolism	Metabolism of terpenoids and polyketides	Limonene and pinene degradation	2	25	0.809742	0.999999	ko00903	Glyma.14G152100(ALDH3H1);Glyma.16G131700(ALDH3F1)	K00128+K00128	Limonene and pinene degradation
Metabolism	Amino acid metabolism	Tryptophan metabolism	10	107	0.821185	0.999999	ko00380	Glyma.01G155400(DAO);Glyma.02G292500(At4g26910);Glyma.03G169600(YUC8);Glyma.04G186700(TAR2);Glyma.14G004600(AAT1);Glyma.14G022100(At4g26910);Glyma.14G152100(ALDH3H1);Glyma.16G131700(ALDH3F1);Glyma.17G037900(FLBR);Glyma.20G018900(CYP89A9)	K23947+K00658+K11816+K16903+K00626+K00658+K00128+K00128+K00382+K07408	Tryptophan metabolism
Metabolism	Metabolism of cofactors and vitamins	Ubiquinone and other terpenoid-quinone biosynthesis	11	117	0.82411	0.999999	ko00130	Glyma.01G010000(4CLL6);Glyma.02G037000(MENG);Glyma.02G284600(HPD);Glyma.03G206500(--);Glyma.07G028400(COQ5);Glyma.09G222800(VTE4);Glyma.11G010500(4CL3);Glyma.11G120200(At4g36750);Glyma.12G141900(FQR1);Glyma.14G205200(CYP73A11);Glyma.17G064400(4CL2)	K01904+K23095+K00457+K12501+K06127+K05928+K01904+K03809+K03809+K00487+K01904	Ubiquinone and other terpenoid-quinone biosynthesis
Metabolism	Metabolism of terpenoids and polyketides	Monoterpenoid biosynthesis	1	14	0.826141	0.999999	ko00902	Glyma.07G073800(SDR1)	K15095	Monoterpenoid biosynthesis
Metabolism	Metabolism of other amino acids	Glutathione metabolism	19	194	0.83183	0.999999	ko00480	Glyma.01G005200(GGT3);Glyma.01G040000(GSTU18);Glyma.05G161400(HSP26-A);Glyma.05G161500(HSP26-A);Glyma.05G214000(PGD3);Glyma.06G193500(GSTU9);Glyma.07G126200(GGT3);Glyma.07G139900(HSP26-A);Glyma.07G140000(HSP26-A);Glyma.07G256200(RNR2A);Glyma.10G019900(GSTF13);Glyma.11G198500(PARA);Glyma.14G211000(IDH1);Glyma.15G251500(PARC);Glyma.15G251900(PARC);Glyma.17G091100(SPDSYN);Glyma.17G092400(SPDSYN);Gly…	K18592+K00799+K00799+K00799+K00033+K00799+K18592+K00799+K00799+K10808+K00799+K00799+K00031+K00799+K00799+K00797+K00797+K18592+K00036	Glutathione metabolism
Metabolism	Lipid metabolism	Linoleic acid metabolism	5	60	0.848425	0.999999	ko00591	Glyma.02G190000(SDP1);Glyma.04G105900(LOX1.5);Glyma.12G054700(LOX2.1);Glyma.13G030300(LOX2.1);Glyma.19G132900(SDP1)	K14674+K15718+K00454+K00454+K14674	Linoleic acid metabolism
Metabolism	Amino acid metabolism	Phenylalanine, tyrosine and tryptophan biosynthesis	8	91	0.852621	0.999999	ko00400	Glyma.05G181000(PAT);Glyma.08G141500(SK);Glyma.11G151288(ADT2);Glyma.11G230900(PAI1);Glyma.11G233900(TYRAAT1);Glyma.11G238300(PAT);Glyma.19G027100(CM1);Glyma.20G103200(ASA2)	K15849+K00891+K05359+K01817+K15227+K15849+K01850+K01657	Phenylalanine, tyrosine and tryptophan biosynthesis
Metabolism	Lipid metabolism	Fatty acid elongation	5	61	0.858407	0.999999	ko00062	Glyma.03G009800(Acot8);Glyma.11G143000(HACD2);Glyma.13G238600(FDH);Glyma.18G232200(Acot8);Glyma.20G152500(CUT1)	K01068+K10703+K15397+K01068+K15397	Fatty acid elongation
Cellular Processes	Transport and catabolism	Autophagy - other	6	72	0.863873	0.999999	ko04136	Glyma.01G006600(VPS15);Glyma.01G038800(PP2A);Glyma.02G207500(ATG18B);Glyma.05G043700(ATG16);Glyma.08G293400(PP2A2);Glyma.09G244800(ATG4)	K08333+K04382+K17908+K17890+K04382+K08342	Autophagy - other
Metabolism	Energy metabolism	Oxidative phosphorylation	25	258	0.873298	0.999999	ko00190	Glyma.02G050200(VHA-c1);Glyma.02G066500(FES1);Glyma.03G113400(LHA1);Glyma.03G172700(PPA4);Glyma.04G007500(VHA-c1);Glyma.05G110100(COX6A);Glyma.06G076100(PMA4);Glyma.08G209700(COX5B-2);Glyma.08G317100(ATPC2);Glyma.10G044700(PPA4);Glyma.10G134200(SDH2-2);Glyma.10G267200(ATPB);Glyma.11G070800(PPA1);Glyma.11G176373(PPA1);Glyma.11G213600(COX11);Glyma.13G077900(VHA-c1);Glyma.13G329100(VHA-a1);Glyma.14G…	K02155+K00411+K01535+K01507+K02155+K02266+K01535+K02265+K02115+K01507+K00235+K02133+K01507+K01507+K02258+K02155+K02154+K03940+K02265+K03955+K01535+K01535+K03934+K02258+K03945	Oxidative phosphorylation
Metabolism	Glycan biosynthesis and metabolism	Other glycan degradation	3	41	0.875247	0.999999	ko00511	Glyma.13G197000(lacZ);Glyma.14G056600(ENGASE1);Glyma.20G198000(Gba2)	K01190+K01227+K17108	Other glycan degradation
Metabolism	Metabolism of cofactors and vitamins	Folate biosynthesis	5	65	0.892987	0.999999	ko00790	Glyma.01G062200(MitHPPK/DHPS);Glyma.02G120400(MitHPPK/DHPS);Glyma.02G191500(FPGS2);Glyma.04G010800(THY-1);Glyma.06G082700(DAAT)	K13941+K13941+K01930+K13998+K18482	Folate biosynthesis
Genetic Information Processing	Translation	Ribosome	61	596	0.894343	0.999999	ko03010	Glyma.01G193800(RPL26A);Glyma.01G201000(RPL11);Glyma.02G206700(RPL35);Glyma.02G284900(RPL18A);Glyma.03G110100(RPL4);Glyma.03G216600(RPL19A);Glyma.04G002300(RPL3A);Glyma.04G253300(RPS13);Glyma.05G239000(RPS2D);Glyma.06G001800(RPL3);Glyma.06G138700(RPL9);Glyma.06G178300(RPL27AC);Glyma.07G114900(RPL4);Glyma.07G118600(RPL37A);Glyma.07G198500(rps5);Glyma.08G024900(RPS6);Glyma.08G087000(RPL35AC);Glyma.…	K02898+K02867+K02916+K02882+K02926+K02885+K02906+K02952+K02981+K02906+K02940+K02900+K02926+K02921+K02988+K02990+K02917+K02946+K02881+K02949+K02949+K02875+K02933+K02985+K02993+K02931+K02902+K02885+K02959+K02899+K02939+K02863+K02935+K02868+K02968+K02930+K02864+K02988+K02888+K02914+K02895+K02941+K02941+K02996+K02961+K02991+K02914+K02881+K02871+K02935+K02937+K02933+K02945+K02916+K02900+K02946+K02995+…	Ribosome
Metabolism	Amino acid metabolism	Glycine, serine and threonine metabolism	12	138	0.898887	0.999999	ko00260	Glyma.01G026700(GGAT2);Glyma.02G217100(SHM2);Glyma.03G040600(At3g08860);Glyma.05G152100(SHM4);Glyma.06G107800(SHM7);Glyma.07G082100(HPR3);Glyma.08G205000(HPPR);Glyma.10G261400(PGDH1);Glyma.12G170300(SHM7);Glyma.14G184500(SHM2);Glyma.17G037900(FLBR);Glyma.20G129400(PGDH1)	K14272+K00600+K00827+K00600+K00600+K15919+K15919+K00058+K00600+K00600+K00382+K00058	Glycine, serine and threonine metabolism
Organismal Systems	Environmental adaptation	Plant-pathogen interaction	45	452	0.901826	0.999999	ko04626	Glyma.02G002100(PCM5);Glyma.02G138800(MMK1);Glyma.02G275600(CAL1);Glyma.03G084000(RIN4);Glyma.04G194800(--);Glyma.05G041900(TUFB1);Glyma.05G245600(--);Glyma.06G027700(RD19C);Glyma.06G311100(At1g58390);Glyma.07G003200(MKK4);Glyma.07G206200(MMK1);Glyma.07G234300(PTI1);Glyma.08G177600(CML13);Glyma.08G227200(CCAMK);Glyma.08G317400(RPM1);Glyma.08G319300(RPM1);Glyma.09G168600(CNGC20);Glyma.09G224600(NO…	K13448+K14512+K02183+K13456+K13448+K02358+K13448+K01373+K13457+K13413+K14512+K13436+K13448+K13412+K13457+K13457+K05391+K13427+K13458+K13448+K13448+K13424+K13448+K02183+K02358+K13433+K15397+K13448+K02183+K13414+K13414+K13448+K02358+K13412+K13424+K13457+K13457+K13457+K05391+K13430+K13430+K02183+K15397+K13430+K13447	Plant-pathogen interaction
Metabolism	Glycan biosynthesis and metabolism	Glycosaminoglycan degradation	2	32	0.903708	0.999999	ko00531	Glyma.04G164500(At5g07830);Glyma.18G298500(HGSNAT)	K07964+K10532	Glycosaminoglycan degradation
Metabolism	Amino acid metabolism	Phenylalanine metabolism	5	68	0.913896	0.999999	ko00360	Glyma.02G284600(HPD);Glyma.02G309300(PAL17.1);Glyma.05G181000(PAT);Glyma.11G238300(PAT);Glyma.13G145000(PAL17.1)	K00457+K10775+K15849+K15849+K10775	Phenylalanine metabolism
Genetic Information Processing	Folding, sorting and degradation	Protein processing in endoplasmic reticulum	41	430	0.939929	0.999999	ko04141	Glyma.01G163900(SKP1A);Glyma.02G291000(OTU2);Glyma.02G292600(--);Glyma.03G091800(SEC23);Glyma.03G207900(At3g63000);Glyma.06G307200(--);Glyma.06G317800(DER1);Glyma.07G085500(SBT6.1);Glyma.07G196000(RMA1H1);Glyma.07G215200(SUD1);Glyma.07G218700(STL2P);Glyma.08G187500(UGGT);Glyma.08G221900(MNS1);Glyma.10G200200(PHF1);Glyma.10G217600(PDIL5-2);Glyma.10G280700(At4g32640);Glyma.11G125300(ASK14);Glyma.11…	K03094+K13719+K14009+K14006+K14015+K14009+K13989+K08653+K10666+K10661+K14003+K11718+K01230+K14003+K09580+K14007+K03094+K14016+K03237+K14018+K13993+K13525+K13525+K13993+K10575+K14016+K13719+K14014+K14016+K23741+K13993+K14006+K04523+K07953+K14014+K03237+K13525+K10666+K13525+K14007+K07953	Protein processing in endoplasmic reticulum
Metabolism	Energy metabolism	Carbon fixation in photosynthetic organisms	13	159	0.943177	0.999999	ko00710	Glyma.01G026700(GGAT2);Glyma.02G130701(PPC4);Glyma.03G027500(TKL-2);Glyma.03G191500(FBA6);Glyma.06G172700(GAPC);Glyma.06G277500(PPC1);Glyma.07G185400(MDHG);Glyma.10G066700(FBA6);Glyma.10G268500(FBA3);Glyma.13G270400(PPC1);Glyma.13G290700(PPC2);Glyma.17G100600(At3g47520);Glyma.19G186000(TPI)	K14272+K01595+K00615+K01623+K00134+K01595+K00026+K01623+K01623+K01595+K01595+K00026+K01803	Carbon fixation in photosynthetic organisms
Metabolism	Metabolism of terpenoids and polyketides	Brassinosteroid biosynthesis	1	25	0.956102	0.999999	ko00905	Glyma.11G010000(DET2)	K09591	Brassinosteroid biosynthesis
Metabolism	Amino acid metabolism	Histidine metabolism	3	56	0.96756	0.999999	ko00340	Glyma.08G319400(HISN4);Glyma.14G152100(ALDH3H1);Glyma.16G131700(ALDH3F1)	K01663+K00128+K00128	Histidine metabolism
Metabolism	Biosynthesis of other secondary metabolites	Isoquinoline alkaloid biosynthesis	3	56	0.96756	0.999999	ko00950	Glyma.05G181000(PAT);Glyma.06G270400(AS1);Glyma.11G238300(PAT)	K15849+K00422+K15849	Isoquinoline alkaloid biosynthesis
Genetic Information Processing	Folding, sorting and degradation	Protein export	7	105	0.97034	0.999999	ko03060	Glyma.02G141101(SRP9);Glyma.03G015600(CPFTSY);Glyma.06G220500(Gtp-bp);Glyma.07G075900(CPFTSY);Glyma.08G038100(PLSP1);Glyma.10G268000(TATC);Glyma.13G261900(immp1l)	K03109+K03110+K13431+K03110+K03100+K03118+K09647	Protein export
Metabolism	Metabolism of terpenoids and polyketides	Diterpenoid biosynthesis	3	58	0.973154	0.999999	ko00904	Glyma.08G085400(GA2OX1);Glyma.13G361700(LE);Glyma.20G153400(GA20OX2)	K04125+K04124+K05282	Diterpenoid biosynthesis
Metabolism	Energy metabolism	Nitrogen metabolism	4	72	0.975934	0.999999	ko00910	Glyma.02G072200(GDH1);Glyma.06G109200(INR2);Glyma.07G012500(gdhA);Glyma.14G213300(Gln-gamma)	K00261+K10534+K00262+K01915	Nitrogen metabolism
Metabolism	Lipid metabolism	Steroid biosynthesis	5	92	0.987407	0.999999	ko00100	Glyma.01G001300(GgCAS1);Glyma.02G190000(SDP1);Glyma.08G224200(DWF5);Glyma.15G061800(SQE1);Glyma.19G132900(SDP1)	K01853+K14674+K00213+K00511+K14674	Steroid biosynthesis
Metabolism	Global and overview maps	Biosynthesis of secondary metabolites	286	2714	0.989713	0.999999	ko01110	Glyma.01G001300(GgCAS1);Glyma.01G010000(4CLL6);Glyma.01G026700(GGAT2);Glyma.01G031900(TPS9);Glyma.01G091400(CHS6);Glyma.01G099800(P5CS);Glyma.01G140200(ARGAH1);Glyma.01G156700(HMG3);Glyma.01G162800(ACO1);Glyma.01G207500(ACX1);Glyma.01G215100(PLDGAMMA1);Glyma.01G226700(CHLD);Glyma.01G228700(CHS7);Glyma.01G235600(OPR2);Glyma.01G237900(RCS1);Glyma.02G037000(MENG);Glyma.02G112200(IPK);Glyma.02G120200…	K01853+K01904+K14272+K16055+K00660+K12657+K01476+K00021+K01681+K00232+K01115+K03404+K00660+K05894+K01738+K23095+K06981+K01057+K00993+K00660+K01738+K00111+K14674+K00600+K01640+K00658+K00975+K10775+K13508+K01068+K00615+K00827+K00002+K00167+K01885+K15404+K01214+K00939+K00873+K01623+K00161+K00764+K01719+K00826+K01214+K01689+K21480+K16055+K01859+K12447+K03794+K00099+K18447+K01177+K14066+K00703+K00162+…	Biosynthesis of secondary metabolites
Metabolism	Amino acid metabolism	Tyrosine metabolism	6	108	0.990666	0.999999	ko00350	Glyma.02G284600(HPD);Glyma.05G181000(PAT);Glyma.06G270400(AS1);Glyma.11G238300(PAT);Glyma.12G015300(8HGO);Glyma.17G003300(GSTZ2)	K00457+K15849+K00422+K15849+K00121+K01800	Tyrosine metabolism
Metabolism	Metabolism of terpenoids and polyketides	Sesquiterpenoid and triterpenoid biosynthesis	1	38	0.991387	0.999999	ko00909	Glyma.15G061800(SQE1)	K00511	Sesquiterpenoid and triterpenoid biosynthesis
Metabolism	Lipid metabolism	Cutin, suberine and wax biosynthesis	2	57	0.993151	0.999999	ko00073	Glyma.03G101700(CER1);Glyma.09G124200(PXG4)	K15404+K17991	Cutin, suberine and wax biosynthesis
Metabolism	Metabolism of terpenoids and polyketides	Zeatin biosynthesis	2	60	0.995082	0.999999	ko00908	Glyma.10G107900(ZOG1);Glyma.17G017400(IPT5)	K13495+K10760	Zeatin biosynthesis
Cellular Processes	Transport and catabolism	Phagosome	11	176	0.995128	0.999999	ko04145	Glyma.02G050200(VHA-c1);Glyma.03G124400(TUBB4);Glyma.04G007500(VHA-c1);Glyma.04G023400(RHO1);Glyma.07G091000(SYP81);Glyma.10G218400(FAB1D);Glyma.11G107700(RAC1);Glyma.13G077900(VHA-c1);Glyma.13G172600(RAC13);Glyma.13G329100(VHA-a1);Glyma.16G045900(SYP22)	K02155+K07375+K02155+K04392+K08492+K00921+K04392+K02155+K04392+K02154+K08488	Phagosome
Metabolism	Metabolism of cofactors and vitamins	Riboflavin metabolism	1	46	0.996842	0.999999	ko00740	Glyma.05G138400(PAP8)	K14379	Riboflavin metabolism
Metabolism	Carbohydrate metabolism	Ascorbate and aldarate metabolism	4	104	0.998817	0.999999	ko00053	Glyma.04G245100(USP1);Glyma.14G152100(ALDH3H1);Glyma.16G073100(MDAR4);Glyma.16G131700(ALDH3F1)	K12447+K00128+K08232+K00128	Ascorbate and aldarate metabolism
Environmental Information Processing	Signal transduction	Plant hormone signal transduction	59	717	0.999357	0.999999	ko04075	Glyma.02G097900(PAN);Glyma.02G138800(MMK1);Glyma.02G176800(TGA10);Glyma.02G250200(PP2CA);Glyma.02G254300(COI1);Glyma.02G255800(LAX1);Glyma.02G305900(AHK2);Glyma.03G011000(BSK3);Glyma.03G128600(COCH);Glyma.03G142400(TGA10);Glyma.03G167400(IAA11);Glyma.04G050900(PYL2);Glyma.05G159400(ASK7);Glyma.05G221900(--);Glyma.06G006400(ARG7);Glyma.06G007100(SAUR50);Glyma.06G142300(ARR17);Glyma.06G160100(SRK2A…	K14431+K14512+K14431+K14497+K13463+K13946+K14489+K14500+K14508+K14431+K14484+K14496+K14502+K14488+K14488+K14488+K14492+K14498+K13413+K14500+K13946+K14498+K14512+K14498+K14498+K14488+K14502+K14498+K14514+K14488+K14509+K14504+K14497+K13464+K13464+K14488+K14484+K13946+K14496+K14492+K14504+K14514+K14496+K14497+K14486+K14514+K14497+K14498+K13422+K14496+K14486+K14491+K14496+K14484+K14488+K14485+K14498+…	Plant hormone signal transduction
Cellular Processes	Transport and catabolism	Endocytosis	25	376	0.999703	0.999999	ko04144	Glyma.01G029800(ARF);Glyma.01G164100(VPS35A);Glyma.01G215100(PLDGAMMA1);Glyma.02G176000(RABA4D);Glyma.02G252000(RAB11C);Glyma.05G200700(AGD1);Glyma.07G265600(UPL5);Glyma.08G044900(AMSH1);Glyma.08G133800(RAB11A);Glyma.08G186400(PIP5K7);Glyma.08G211700(PLD1);Glyma.08G228000(VPS36);Glyma.08G257600(AGD3);Glyma.09G002100(DRP2B);Glyma.10G060000(PIP5K9);Glyma.11G079200(VPS35A);Glyma.11G106900(ERD7);Glym…	K07937+K18468+K01115+K07904+K07904+K12489+K10591+K11866+K07904+K00889+K01115+K12190+K12489+K01528+K00889+K18468+K19366+K18443+K00889+K12471+K01528+K18442+K12492+K12200+K01115	Endocytosis
Metabolism	Biosynthesis of other secondary metabolites	Phenylpropanoid biosynthesis	25	414	0.999977	0.999999	ko00940	Glyma.01G010000(4CLL6);Glyma.01G177900(UGT72E1);Glyma.02G309300(PAL17.1);Glyma.06G145300(PER52);Glyma.06G239500(GT5);Glyma.07G048900(COMT1);Glyma.08G030500(At4g26220);Glyma.09G178100(BGLU44);Glyma.11G010500(4CL3);Glyma.11G049600(PER51);Glyma.11G064400(UGT72E1);Glyma.11G129900(BGLU12);Glyma.12G222800(BGLU18);Glyma.13G145000(PAL17.1);Glyma.13G306900(PER39);Glyma.13G343000(BGLU13);Glyma.14G201700(GS…	K01904+K12356+K10775+K00430+K12356+K13066+K00588+K05350+K01904+K00430+K12356+K01188+K05350+K10775+K00430+K01188+K00430+K00487+K00430+K00430+K13065+K13065+K01904+K00430+K13065	Phenylpropanoid biosynthesis
Metabolism	Global and overview maps	Metabolic pathways	500	4840	0.999987	0.999999	ko01100	Glyma.01G001300(GgCAS1);Glyma.01G005200(GGT3);Glyma.01G010000(4CLL6);Glyma.01G016400(Alg14);Glyma.01G026700(GGAT2);Glyma.01G031900(TPS9);Glyma.01G040000(GSTU18);Glyma.01G062200(MitHPPK/DHPS);Glyma.01G070300(TTM2);Glyma.01G080600(CSE);Glyma.01G091400(CHS6);Glyma.01G099700(UPP);Glyma.01G099800(P5CS);Glyma.01G113000(SQD2);Glyma.01G140200(ARGAH1);Glyma.01G156700(HMG3);Glyma.01G158500(--);Glyma.01G159…	K01853+K18592+K01904+K07441+K14272+K16055+K00799+K13941+K00876+K01054+K00660+K00761+K12657+K06119+K01476+K00021+K03858+K21797+K01681+K00763+K04487+K00232+K01115+K03404+K00660+K05894+K01738+K23095+K00472+K02155+K00654+K00411+K00261+K02535+K01634+K06981+K01057+K13941+K13379+K01611+K01611+K00993+K00660+K01595+K01969+K01738+K14674+K01930+K00600+K01640+K00457+K00658+K00876+K00975+K10775+K13508+K01068+…	Metabolic pathways
Metabolism	Energy metabolism	Photosynthesis	2	128	0.999998	0.999999	ko00195	Glyma.07G221900(PETJ);Glyma.08G317100(ATPC2)	K08906+K02115	Photosynthesis
Metabolism	Carbohydrate metabolism	Pentose and glucuronate interconversions	7	222	0.999999	0.999999	ko00040	Glyma.03G070100(AKR4C9);Glyma.04G245100(USP1);Glyma.06G001900(UGP2);Glyma.06G090401(XK2);Glyma.08G356800(At5g48900);Glyma.14G014400(QRT1);Glyma.18G187900(AKR4C9)	K00002+K12447+K00963+K00854+K01728+K01051+K00002	Pentose and glucuronate interconversions

## Sheet: Table S6
Table S6 Gene IDs and RPKM values of DEGs correlating to grain quality
Gene ID	Descriptions	ZN6-R5-RPKM	ZN6-R6-RPKM	ZN6-R7-RPKM	W82-R5-RPKM	W82-R6-RPKM	W82-R7-RPKM
Glyma.02G124500	HSP90-5	37.8	12.58	35.363	31.083	24.697	59.137
Glyma.04G208000	HSP17.5-M	3.923	0.71	2.277	0.573	1.67	2.853
Glyma.05G085550	CDC48	0.32	1.12	0.51	0.197	0.72	0.753
Glyma.07G030800	HSP26.5	0.1	0	1.68	0.047	0.017	4.72
Glyma.07G043600	HSP17.4B	7.507	0.15	15.29	1.167	5.063	27.36
Glyma.08G212000	HSP26.5	25.21	3.92	18.037	0.743	8.107	47.75
Glyma.11G134200	HSP18.5-C	90.303	38.257	100.523	37.223	43.017	101.953
Glyma.11G246600	HSP21	3.983	0.08	3.743	0.27	2.62	6.903
Glyma.12G112000	RMA1H1	2.113	0.377	0.867	2.873	4.94	20.08
Glyma.12G166200	HSP70	67.477	22.313	67.883	51.863	38.233	90.31
Glyma.14G063700	HSP18.2	215.787	251.64	170.36	4.03	178.1	274.873
Glyma.15G140700	Glyma.15G140700	0	0	0	0.06	0.317	0.523
Glyma.16G012000	HSP17.4B	8.713	0.097	4.8	0.59	5.357	14.833
Glyma.17G032800	UBC32	40.927	22.427	62.663	18.62	24.663	61.503
Glyma.17G058500	MNS1	0.1	0.007	0.393	0.057	0.013	0.363
Glyma.17G072400	HSP70	259.827	169.167	276.997	8.567	298.943	217.51
Glyma.18G094600	HSP22	10.3	1.44	12.74	0.703	35.953	21.71
Glyma.18G287900	HSP70	0.033	0.04	0.077	0.043	0.02	0.3
Glyma.20G114700	RAD23C	38.463	34.223	63.08	38.86	29.507	69.14
Glyma.03G214800	CSE	4	0.19	3.43	1.853	0.77	7.153
Glyma.04G248500	ALDH3H1	4.17	0.507	5.007	2.977	1.08	10.433
Glyma.06G114300	ALDH3H1	1.917	0.387	0.863	1.283	2.567	3.017
Glyma.08G056600	Glyma.08G056600	3.313	0.227	2.277	0.97	3.133	5.217
Glyma.10G291400	MGLL	13.23	6.073	10.993	10	6.3	20.88
Glyma.13G118300	DGAT3	8.863	3.77	15.867	6.197	3.273	21.673
Glyma.16G115700	DGAT2D	11.533	9.277	12.253	7.27	6.28	26.543
Glyma.16G209800	AGAL2	13.847	1.92	65.327	9.59	1.27	111.817
Glyma.12G002100	CEQORH	37.7	7.863	54.643	40.727	22.673	79.357
Glyma.13G186200	OPR11	0.087	0	0.123	0.11	0.46	0.38
Glyma.15G223900	OPR11	0.023	0	0.303	0.013	0.033	0.813
Glyma.17G209900	OPR11	0	0	0	0.933	2.307	3.3
Glyma.19G011700	DOX1	0	0	0	0	0	0.893
Glyma.03G259000	FKGP	5.28	3.96	8.18	5.077	2.2	6.03
Glyma.08G031700	PFK3	0.333	0.283	1.523	0.167	0.037	0.18
Glyma.08G365900	PMI1	14.197	18.737	29.553	18.437	16.577	24.61
Glyma.11G172200	FKFBP	0.45	1.47	1.183	0.987	1.193	1.17
Glyma.16G158600	SRK2A	0.31	0.66	1.42	0.05	0.017	0
Glyma.20G009600	SRK2E	7.85	7.18	15.81	12.383	6.17	15.087
Glyma.20G213300	At4g10260	0.297	0.17	0.59	0.19	0.217	0.367
Glyma.01G126200	Glyma.01G126200	0.473	2.72	5.827	1.727	3.833	2.527
Glyma.02G244000	Gln-gamma	4.297	23.71	40.463	9.23	18.693	12.523
Glyma.03G059600	At1g64710	0	0.023	3.35	0	0	0
Glyma.03G128300	GLU1	17.2	11.11	30.59	16.597	15.423	25.507
Glyma.03G181600	PAL1	0.267	0.38	0.873	0.87	0.773	0.463
Glyma.04G236900	GLT1	11.19	21.73	27.027	17.927	22.553	15.543
Glyma.12G158600	HGO	32.363	40.42	65.737	33.953	43.037	50.79
Glyma.13G324400	ACA7	0	0	0.127	0	0	0.013
Glyma.14G086300	At3g16150	130.727	237.773	345.247	148.12	231.65	166.817
Glyma.16G041200	GDH1	18.567	44.087	39.517	11.603	28.833	15.687
Glyma.18G021001	AGT2	0	0.163	0.627	0.027	0	0.087
Glyma.05G144500	RR26	0.017	0.253	0.147	0.05	0.16	0.05
Glyma.06G006500	ARG7	0	0	0.1	0	0	0.04
Glyma.06G147600	CURL3	6.373	15.697	13.027	8.2	6.523	12.633
Glyma.07G015200	IAA26	0.957	1.647	5.76	1.637	1.76	2.71
Glyma.07G189800	TIR1	2.23	4.877	7.117	3.67	3.953	6.403
Glyma.08G100900	RR26	0.087	0.237	0.2	0.1	0.147	0.117
Glyma.08G203100	IAA27	0.09	0.46	0.26	0.13	0.403	0.227
Glyma.09G066500	PP2C06	6.197	4.087	10.38	9.37	1.66	4.807
Glyma.13G317000	DPBF2	2.653	38.587	12.367	3.853	22.34	4.313
Glyma.14G127400	BEH4	0.19	0.92	0.753	0.023	0.117	0.06
